# Supplementary material for: Molecular Evolution of Phosphoprotein Phosphatases in Drosophila
Source: PLoS One. 2011 Jul 15;6(7):e22218. doi: 10.1371/journal.pone.0022218 (PMC3137614; doi:10.1371/journal.pone.0022218)
Supplement: Table S2 — Predicted amino acid sequences of PhosphoProtein Phosphatase catalytic subunits in 12 Drosophila species are organized in separate Excell worksheets according to the enzyme names. The suffix S after a protein name means that the amino acid sequence was predicted from a DNA sequence determined in the present study. The suffix R indicates that the sequence was revised as explained in the linked attachment. Hyperlinks and Notes contain additional information on the polypeptides. Localization tells the Muller element that encompasses the corresponding gene. Protein sequences are in FASTA format, X stands for an unidentified amino acid residue. (XLS) [file pone.0022218.s007.xls]

## Sheet: Pp1-96A
Species	Links	Notes	Localizations	Protein_names	Protein_sequences
Dmel	FBpp0084026	>gnl|dmel|FBpp0084026 type=protein;loc=3R:join(20344381..20344429,20344566..20344914,20345318..20345603,20345662..20345809,20346065..20346216);ID=FBpp0084026;name=Pp1alpha-96A-PA;parent=FBgn0003134,FBtr0084642;dbxref=FlyBase:FBpp0084026,FlyBase_Annotation	E	>Dmel_Pp1-96A	MSDIMNIDSIISRLLEVRGARPGKNVQLSESEIRSLCLKSREIFLSQPILLELEAPLKICGDIHGQYYDLLRLFEYGGFPPESNYLFLGDYVDRGKQSLETICLLLAYKIKYAENFFLLRGNHECASINRIYGFYDECKRRYTIKLWKTFTDCFNCLPVAAIVDEKIFCCHGGLSPDLSSMEQIRRIMRPTDVPDQGLLCDLLWSDPDKDTMGWGENDRGVSFTFGAEVVGKFLQKHEFDLICRAHQVVEDGYEFFAKRQLVTLFSAPNYCGEFDNAGAMMSVDDTLMCSFQILKPADKRRFVYPNFGSSGRPLTPPRGANNKNKKK
Dsim	FBpp0219508	>gnl|dsim|FBpp0219508 type=protein;loc=3R:join(20185689..20185737,20185849..20186197,20186599..20186884,20186943..20187090,20187352..20187503);ID=FBpp0219508;name=Dsim\GD21106-PA;parent=FBgn0192560,FBtr0221016;dbxref=FlyBase:FBpp0219508,FlyBase_Annotation	E	>Dsim_Pp1-96A	MSDIMNIDSIISRLLEVRGARPGKNVQLSESEIRSLCLKSREIFLSQPILLELEAPLKICGDIHGQYYDLLRLFEYGGFPPESNYLFLGDYVDRGKQSLETICLLLAYKIKYAENFFLLRGNHECASINRIYGFYDECKRRYTIKLWKTFTDCFNCLPVAAIVDEKIFCCHGGLSPDLSSMEQIRRIMRPTDVPDQGLLCDLLWSDPDKDTMGWGENDRGVSFTFGAKVVGKFLQKHEFDLICRAHQVVEDGYEFFAKRQLVTLFSAPNYCGEFDNAGAMMSVDDTLMCSFQILKPADKRRFVYPNFGSSGRPLTPPRGANNKNKKK
Dsec	FBpp0208082	>gnl|dsec|FBpp0208082 type=protein;loc=scaffold_0:join(20680305..20680353,20680475..20680823,20681226..20681511,20681570..20681717,20681976..20682127);ID=FBpp0208082;name=Dsec\GM26605-PA;parent=FBgn0181458,FBtr0209590;dbxref=FlyBase:FBpp0208082,FlyBase_An	E	>Dsec_Pp1-96A	MSDIMNIDSIISRLLEVRGARPGKNVQLSESEIRSLCLKSREIFLSQPILLELEAPLKICGDIHGQYYDLLRLFEYGGFPPESNYLFLGDYVDRGKQSLETICLLLAYKIKYAENFFLLRGNHECASINRIYGFYDECKRRYTIKLWKTFTDCFNCLPVAAIVDEKIFCCHGGLSPDLSSMEQIRRIMRPTDVPDQGLLCDLLWSDPDKDTMGWGENDRGVSFTFGAEVVGKFLQKHEFDLICRAHQVVEDGYEFFAKRQLVTLFSAPNYCGEFDNAGAMMSVDDTLMCSFQILKPADKRRFVYPNFGSSGRPLTPPRGANNKNKKK
Dyak	http://www.medchem.dote.hu/hu/node/1082	>gnl|dyak|FBpp0268503 type=protein;loc=3R:complement(26153153..26153304,26153562..26153709,26153770..26154055,26154440..26154788,26154929..26154983);ID=FBpp0268503;name=Dyak\GE23493-PA;parent=FBgn0240673,FBtr0270011;dbxref=FlyBase:FBpp0268503,FlyBase_Anno	E	>Dyak_Pp1-96A_R	MSDIMNIDSIISRLLEVRGARPGKNVQLSESEIRSLCLKSREIFLSQPILLELEAPLKICGDIHGQYYDLLRLFEYGGFPPESNYLFLGDYVDRGKQSLETICLLLAYKIKYSENFFLLRGNHECASINRIYGFYDECKRRYTIKLWKTFTDCFNCLPVAAIVDEKIFCCHGGLSPDLSSMEQIRRIMRPTDVPDQGLLCDLLWSDPDKDTMGWGENDRGVSFTFGAEVVGKFLQKHEFDLICRAHQVVEDGYEFFAKRQLVTLFSAPNYCGEFDNAGAMMSVDDTLMCSFQILKPADKRRFVYPNFGSSGRPLTPPRGANNKNKKK
Dere	FBpp0129844	>gnl|dere|FBpp0129844 type=protein;loc=scaffold_4820:complement(7710634..7710785,7711043..7711190,7711249..7711534,7711910..7712258,7712379..7712427);ID=FBpp0129844;name=Dere\GG11298-PA;parent=FBgn0103599,FBtr0131352;dbxref=FlyBase:FBpp0129844,FlyBase_Ann	E	>Dere_Pp1-96A	MSDIMNIDSIISRLLEVRGARPGKNVQLSESEIRSLCLKSREIFLSQPILLELEAPLKICGDIHGQYYDLLRLFEYGGFPPESNYLFLGDYVDRGKQSLETICLLLAYKIKYAENFFLLRGNHECASINRIYGFYDECKRRYTIKLWKTFTDCFNCLPVAAIVDEKIFCCHGGLSPDLSSMEQIRRIMRPTDVPDQGLLCDLLWSDPDKDTMGWGENDRGVSFTFGAEVVGKFLQKHEFDLICRAHQVVEDGYEFFAKRQLVTLFSAPNYCGEFDNAGAMMSVDDTLMCSFQILKPADKRRFVYPNFGSSGRPLTPPRGANNKNKKK
Dana	FBpp0123946	>gnl|dana|FBpp0123946 type=protein;loc=scaffold_13088:join(388175..388223,388300..388648,389142..389427,389488..389635,389870..390021);ID=FBpp0123946;name=Dana\GF20754-PA;parent=FBgn0097760,FBtr0125454;dbxref=FlyBase:FBpp0123946,FlyBase_Annotation_IDs:GF2	E	>Dana_Pp1-96A	MSDIMNIDSIISRLLEVRGARPGKNVQLSESEIRSLCLKSREIFLSQPILLELEAPLKICGDIHGQYYDLLRLFEYGGFPPESNYLFLGDYVDRGKQSLETICLLLAYKIKYSENFFLLRGNHECASINRIYGFYDECKRRYTIKLWKTFTDCFNCLPVAAIVDEKIFCCHGGLSPDLSSMEQIRRIMRPTDVPDQGLLCDLLWSDPDKDTMGWGENDRGVSFTFGAEVVGKFLQKHEFDLICRAHQVVEDGYEFFAKRQLVTLFSAPNYCGEFDNAGAMMSVDDTLMCSFQILKPADKRRFVYPNFGSSGRPLTPPRGANNKNKKK
Dpse	FBpp0281749	>gnl|dpse|FBpp0281749 type=protein;loc=2:complement(18446360..18446511,18446797..18446944,18447014..18447299,18447371..18447719,18447806..18447854);ID=FBpp0281749;name=Dpse\GA26434-PA;parent=FBgn0247808,FBtr0283311;dbxref=FlyBase:FBpp0281749,FlyBase_Annot	E	>Dpse_Pp1-96A	MSDIMNIDSIISRLLEVRGARPGKNVQLSESEIRSLCLKSREIFLSQPILLELEAPLKICGDIHGQYYDLLRLFEYGGFPPESNYLFLGDYVDRGKQSLETICLLLAYKIKYSENFFLLRGNHECASINRIYGFYDECKRRYTIKLWKTFTDCFNCLPVAAIVDEKIFCCHGGLSPDLSSMEQIRRIMRPTDVPDQGLLCDLLWSDPDKDTMGWGENDRGVSFTFGAEVVGKFLQKHEFDLICRAHQVVEDGYEFFAKRQLVTLFSAPNYCGEFDNAGAMMSVDDTLMCSFQILKPADKRRFVYPNFGSSGRPLTPPRGANNKNKKK
Dper	http://www.medchem.dote.hu/hu/node/1083	PERSIMILIS super_3+-1169868-1171360	E	>Dper_Pp1-96A_R	MSDIMNIDSIISRLLEVRGARPGKNVQLSESEIRSLCLKSREIFLSQPILLELEAPLKICGDIHGQYYDLLRLFEYGGFPPESNYLFLGDYVDRGKQSLETICLLLAYKIKYSENFFLLRGNHECASINRIYGFYDECKRRYTIKLWKTFTDCFNCLPVAAIVDEKIFCCHGGLSPDLSSMEQIRRIMRPTDVPDQGLLCDLLWSDPDKDTMGWGENDRGVSFTFGAEVVGKFLQKHEFDLICRAHQVVEDGYEFFAKRQLVTLFSAPNYCGEFDNAGAMMSVDDTLMCSFQILKPADKRRFVYPNFGSSGRPLTPPRGANNKNKKK
Dwil	FBpp0251486	>gnl|dwil|FBpp0251486 type=protein;loc=scf2_1100000004921:complement(4347244..4347395,4347640..4347787,4347848..4348133,4348228..4348576,4348657..4348705);ID=FBpp0251486;name=Dwil\GK22343-PA;parent=FBgn0224328,FBtr0252994;dbxref=FlyBase:FBpp0251486,FlyBas	E	>Dwil_Pp1-96A	MSDIMNIDSIISRLLEVRGARPGKNVQLSESEIRSLCLKSREIFLSQPILLELEAPLKICGDIHGQYYDLLRLFEYGGFPPESNYLFLGDYVDRGKQSLETICLLLAYKIKYSENFFLLRGNHECASINRIYGFYDECKRRYTIKLWKTFTDCFNCLPVAAIVDEKIFCCHGGLSPDLSSMEQIRRIMRPTDVPDQGLLCDLLWSDPDKDTMGWGENDRGVSFTFGAEVVGKFLQKHEFDLICRAHQVVEDGYEFFAKRQLVTLFSAPNYCGEFDNAGAMMSVDDTLMCSFQILKPADKRRFVYPNFGSSGRPLTPPRGANNKNKKK
Dmoj	FBpp0159301	>gnl|dmoj|FBpp0159301 type=protein;loc=scaffold_6540:join(20733044..20733095,20733157..20733505,20734042..20734327,20734388..20734535,20735513..20735664);ID=FBpp0159301;name=Dmoj\GI10084-PA;parent=FBgn0132850,FBtr0160809;dbxref=FlyBase:FBpp0159301,FlyBase	E	>Dmoj_Pp1-96A	MSEIIMNIDSIISRLLEVRGARPGKNVQLSESEIRNLCLKSREIFLSQPILLELEAPLKICGDIHGQYYDLLRLFEYGGFPPESNYLFLGDYVDRGKQSLETICLLLAYKIKYSENFFLLRGNHECASINRIYGFYDECKRRYTIKLWKTFTDCFNCLPVAAIVDEKIFCCHGGLSPDLSSMEQIRRIMRPTDVPDQGLLCDLLWSDPDKDTMGWGENDRGVSFTFGAEVVGKFLQKHEFDLICRAHQVVEDGYEFFAKRQLVTLFSAPNYCGEFDNAGAMMSVDDTLMCSFQILKPADKRRFVYPNFGSSGRPLTPPRGANNKNKKK
Dvir	FBpp0238236	>gnl|dvir|FBpp0238236 type=protein;loc=scaffold_13047:join(3719851..3719899,3719978..3720326,3720740..3721025,3721096..3721243,3722209..3722360);ID=FBpp0238236;name=Dvir\GJ23819-PA;parent=FBgn0210915,FBtr0239744;dbxref=FlyBase:FBpp0238236,FlyBase_Annotati	E	>Dvir_Pp1-96A	MSDIMNIDSIISRLLEVRGARPGKNVQLSESEIRSLCLKSREIFLSQPILLELEAPLKICGDIHGQYYDLLRLFEYGGFPPESNYLFLGDYVDRGKQSLETICLLLAYKIKYSENFFLLRGNHECASINRIYGFYDECKRRYTIKLWKTFTDCFNCLPVAAIVDEKIFCCHGGLSPDLSSMEQIRRIMRPTDVPDQGLLCDLLWSDPDKDTMGWGENDRGVSFTFGAEVVGKFLQKHEFDLICRAHQVVEDGYEFFAKRQLVTLFSAPNYCGEFDNAGAMMSVDDTLMCSFQILKPADKRRFVYPNFGSSGRPLTPPRGANNKNKKK
Dgri	FBpp0152732	>gnl|dgri|FBpp0152732 type=protein;loc=scaffold_14906:join(379274..379322,379405..379753,380468..380753,380817..380964,381836..381987);ID=FBpp0152732;name=Dgri\GH18826-PA;parent=FBgn0126293,FBtr0154240;dbxref=FlyBase:FBpp0152732,FlyBase_Annotation_IDs:GH1	E	>Dgri_Pp1-96A	MSDIMNIDSIISRLLEVRGARPGKNVQLSESEIRSLCLKSREIFLSQPILLELEAPLKICGDIHGQYYDLLRLFEYGGFPPESNYLFLGDYVDRGKQSLETICLLLAYKIKYSENFFLLRGNHECASINRIYGFYDECKRRYTIKLWKTFTDCFNCLPVAAIVDEKIFCCHGGLSPDLSSMEQIRRIMRPTDVPDQGLLCDLLWSDPDKDTMGWGENDRGVSFTFGAEVVGKFLQKHEFDLICRAHQVVEDGYEFFAKRQLVTLFSAPNYCGEFDNAGAMMSVDDTLMCSFQILKPADKRRFVYPNFGSSGRPLTPPRGANSKNKKK

## Sheet: Pp1-87B
Species	Links	Notes	Localizations	Protein_names	Protein_sequences
Dmel	FBpp0082067	>gnl|dmel|FBpp0082067 type=protein; loc=3R:complement(8250502..8251410); ID=FBpp0082067; name=Pp1-87B-PA; parent=FBgn0004103, FBtr0082595; dbxref=FlyBase:FBpp0082067, FlyBase_Annotation_IDs:CG5650-PA, GB_protein:AAF54810.1, GB_protein:AAF54810; MD5=2ac6	E	>Dmel_Pp1-87B	MGDVMNIDSIISRLLEVRGARPGKNVQLSEGEIRGLCLKSREIFLSQPILLELEAPLKICGDIHGQYYDLLRLFEYGGFPPESNYLFLGDYVDRGKQSLETICLLLAYKIKYSENFFLLRGNHECASINRIYGFYDECKRRYSIKLWKTFTDCFNCLPVAAIVDEKIFCCHGGLSPDLTSMEQIRRIMRPTDVPDQGLLCDLLWSDPDKDTMGWGENDRGVSFTFGAEVVAKFLQKHEFDLICRAHQVVEDGYEFFAKRMLVTLFSAPNYCGEFDNAGAMMSVDDTLMCSFQILKPADKRKK
Dsim	FBpp0218969	>gnl|dsim|FBpp0218969 type=protein; loc=3R:13138366..13139274; ID=FBpp0218969; name=Dsim\GD20567-PA; parent=FBgn0192035, FBtr0220477; dbxref=FlyBase:FBpp0218969, FlyBase_Annotation_IDs:GD20567-PA; MD5=2ac6140bf997e08f4d48b56e2ab79777; length=302; releas	E	>Dsim_Pp1-87B	MGDVMNIDSIISRLLEVRGARPGKNVQLSEGEIRGLCLKSREIFLSQPILLELEAPLKICGDIHGQYYDLLRLFEYGGFPPESNYLFLGDYVDRGKQSLETICLLLAYKIKYSENFFLLRGNHECASINRIYGFYDECKRRYSIKLWKTFTDCFNCLPVAAIVDEKIFCCHGGLSPDLTSMEQIRRIMRPTDVPDQGLLCDLLWSDPDKDTMGWGENDRGVSFTFGAEVVAKFLQKHEFDLICRAHQVVEDGYEFFAKRMLVTLFSAPNYCGEFDNAGAMMSVDDTLMCSFQILKPADKRKK
Dsec	FBpp0207487	>gnl|dsec|FBpp0207487 type=protein; loc=scaffold_0:13695909..13696817; ID=FBpp0207487; name=Dsec\GM26010-PA; parent=FBgn0180866, FBtr0208995; dbxref=FlyBase:FBpp0207487, FlyBase_Annotation_IDs:GM26010-PA; MD5=2ac6140bf997e08f4d48b56e2ab79777; length=302	E	>Dsec_Pp1-87B	MGDVMNIDSIISRLLEVRGARPGKNVQLSEGEIRGLCLKSREIFLSQPILLELEAPLKICGDIHGQYYDLLRLFEYGGFPPESNYLFLGDYVDRGKQSLETICLLLAYKIKYSENFFLLRGNHECASINRIYGFYDECKRRYSIKLWKTFTDCFNCLPVAAIVDEKIFCCHGGLSPDLTSMEQIRRIMRPTDVPDQGLLCDLLWSDPDKDTMGWGENDRGVSFTFGAEVVAKFLQKHEFDLICRAHQVVEDGYEFFAKRMLVTLFSAPNYCGEFDNAGAMMSVDDTLMCSFQILKPADKRKK
Dyak	FBpp0269528	>gnl|dyak|FBpp0269528 type=protein; loc=3R:complement(12573776..12574684); ID=FBpp0269528; name=Dyak\GE24518-PA; parent=FBgn0241632, FBtr0271036; dbxref=FlyBase:FBpp0269528, FlyBase_Annotation_IDs:GE24518-PA; MD5=2ac6140bf997e08f4d48b56e2ab79777; length	E	>Dyak_Pp1-87B	MGDVMNIDSIISRLLEVRGARPGKNVQLSEGEIRGLCLKSREIFLSQPILLELEAPLKICGDIHGQYYDLLRLFEYGGFPPESNYLFLGDYVDRGKQSLETICLLLAYKIKYSENFFLLRGNHECASINRIYGFYDECKRRYSIKLWKTFTDCFNCLPVAAIVDEKIFCCHGGLSPDLTSMEQIRRIMRPTDVPDQGLLCDLLWSDPDKDTMGWGENDRGVSFTFGAEVVAKFLQKHEFDLICRAHQVVEDGYEFFAKRMLVTLFSAPNYCGEFDNAGAMMSVDDTLMCSFQILKPADKRKK
Dere	FBpp0135673	>gnl|dere|FBpp0135673 type=protein; loc=scaffold_4770:13368410..13369318; ID=FBpp0135673; name=Dere\GG17127-PA; parent=FBgn0109355, FBtr0137181; dbxref=FlyBase:FBpp0135673, FlyBase_Annotation_IDs:GG17127-PA; MD5=ec5014b15912f239c51b097950491148; length=	E	>Dere_Pp1-87B	MGDVMNIDSIISRLLEVRGARPGKNVQLSEGEIRGLCLKSREIFLSQPILLELEAPLKICGDIHGQYYDLLRLFEYGGFPPESNYLFLGDYVDRGKQSLETICLLLAYKIKYCENFFLLRGNHECASINRIYGFYDECKRRYSIKLWKTFTDCFNCLPVAAIVDEKIFCCHGGLSPDLTSMEQIRRIMRPTDVPDQGLLCDLLWSDPDKDTMGWGENDRGVSFTFGAEVVAKFLQKHEFDLICRAHQVVEDGYEFFAKRMLVTLFSAPNYCGEFDNAGAMMSVDDTLMCSFQILKPADKRKK
Dana	FBpp0120236	>gnl|dana|FBpp0120236 type=protein; loc=scaffold_13340:complement(7632965..7633873); ID=FBpp0120236; name=Dana\GF17044-PA; parent=FBgn0094063, FBtr0121744; dbxref=FlyBase:FBpp0120236, FlyBase_Annotation_IDs:GF17044-PA; MD5=24f9c38e577abc65ce05c5e6fde48e	E	>Dana_Pp1-87B	MGDLMNIDSIISRLLEVRGARPGKNVQLSEGEIRGLCLKSREIFLSQPILLELEAPLKICGDIHGQYYDLLRLFEYGGFPPESNYLFLGDYVDRGKQSLETICLLLAYKIKYSENFFLLRGNHECASINRIYGFYDECKRRYSIKLWKTFTDCFNCLPVAAIVDEKIFCCHGGLSPDLTSMEQIRRIMRPTDVPDQGLLCDLLWSDPDKDTMGWGENDRGVSFTFGAEVVAKFLQKHEFDLICRAHQVVEDGYEFFAKRQLVTLFSAPNYCGEFDNAGAMMSVDETLMCSFQILKPADKRKK
Dpse	FBpp0282623	>gnl|dpse|FBpp0282623 type=protein; loc=2:complement(5477566..5478474); ID=FBpp0282623; name=Dpse\GA19032-PA; parent=FBgn0079030, FBtr0284185; dbxref=FlyBase:FBpp0282623, FlyBase_Annotation_IDs:GA19032-PA; MD5=5a4dce86fa45659501e931bcb54a1c1f; length=30	E	>Dpse_Pp1-87B	MADVMNIDSIISRLLEVRGARPGKNVQLSEGEIRGLCLKSREIFLSQPILLELEAPLKICGDIHGQYYDLLRLFEYGGFPPESNYLFLGDYVDRGKQSLETICLLLAYKIKYSENFFLLRGNHECASINRIYGFYDECKRRYSIKLWKTFTDCFNCLPVAAIVDEKIFCCHGGLSPDLTSMEQIRRIMRPTDVPDQGLLCDLLWSDPDKDTMGWGENDRGVSFTFGAEVVAKFLQKHEFDLICRAHQVVEDGYEFFAKRQLVTLFSAPNYCGEFDNAGAMMSVDDTLMCSFQILKPADKRKK
Dper	FBpp0191283	>gnl|dper|FBpp0191283 type=protein; loc=scaffold_19:complement(1193846..1194754); ID=FBpp0191283; name=Dper\GL27176-PA; parent=FBgn0164757, FBtr0192791; dbxref=FlyBase:FBpp0191283, FlyBase_Annotation_IDs:GL27176-PA; MD5=5a4dce86fa45659501e931bcb54a1c1f;	E	>Dper_Pp1-87B	MADVMNIDSIISRLLEVRGARPGKNVQLSEGEIRGLCLKSREIFLSQPILLELEAPLKICGDIHGQYYDLLRLFEYGGFPPESNYLFLGDYVDRGKQSLETICLLLAYKIKYSENFFLLRGNHECASINRIYGFYDECKRRYSIKLWKTFTDCFNCLPVAAIVDEKIFCCHGGLSPDLTSMEQIRRIMRPTDVPDQGLLCDLLWSDPDKDTMGWGENDRGVSFTFGAEVVAKFLQKHEFDLICRAHQVVEDGYEFFAKRQLVTLFSAPNYCGEFDNAGAMMSVDDTLMCSFQILKPADKRKK
Dwil	FBpp0241987	>gnl|dwil|FBpp0241987 type=protein; loc=scf2_1100000004943:complement(14768607..14769515); ID=FBpp0241987; name=Dwil\GK12844-PA; parent=FBgn0214853, FBtr0243495; dbxref=FlyBase:FBpp0241987, FlyBase_Annotation_IDs:GK12844-PA; MD5=8feae331a1b210f45f981bcd	E	>Dwil_Pp1-87B	MGDVMNIDSIISRLLEVRGARPGKNVQLSESEIRGLCLKSREIFLSQPILLELEAPLKICGDIHGQYYDLLRLFEYGGFPPESNYLFLGDYVDRGKQSLETICLLLAYKIKYSENFFLLRGNHECASINRIYGFYDECKRRYSIKLWKTFTDCFNCLPVAAIVDEKIFCCHGGLSPDLTSMEQIRRIMRPTDVPDQGLLCDLLWSDPDKDTMGWGENDRGVSFTFGAEVVAKFLEKHEFDLICRAHQVVEDGYEFFAKRQLVTLFSAPNYCGEFDNAGAMMSVDDTLMCSFQILKPADKRKK
Dmoj	FBpp0172005	>gnl|dmoj|FBpp0172005 type=protein; loc=scaffold_6540:complement(18648109..18649017); ID=FBpp0172005; name=Dmoj\GI22788-PA; parent=FBgn0145515, FBtr0173513; dbxref=FlyBase:FBpp0172005, FlyBase_Annotation_IDs:GI22788-PA; MD5=e556e9af23afd6ed077dbeccea1e6	E	>Dmoj_Pp1-87B	MGDVMNIDSIISRLLEVRGARPGKNVQLSESEIRGLCLKSREIFLSQPILLELEAPLKICGDIHGQYYDLLRLFEYGGFPPESNYLFLGDYVDRGKQSLETICLLLAYKIKYSENFFLLRGNHECASINRIYGFYDECKRRYTIKLWKTFTDCFNCLPVAAIVDEKIFCCHGGLSPDLSSMEQIRRIMRPTDVPDQGLLCDLLWSDPDKDTMGWGENDRGVSFTFGAEVVAKFLEKHEFDLICRAHQVVEDGYEFFAKRQLVTLFSAPNYCGEFDNAGAMMSVDDSLMCSFQILKPADKRKK
Dvir	FBpp0237208	>gnl|dvir|FBpp0237208 type=protein; loc=scaffold_13047:complement(15173539..15174447); ID=FBpp0237208; name=Dvir\GJ22791-PA; parent=FBgn0209895, FBtr0238716; dbxref=FlyBase:FBpp0237208, FlyBase_Annotation_IDs:GJ22791-PA; MD5=e556e9af23afd6ed077dbeccea1e	E	>Dvir_Pp1-87B	MGDVMNIDSIISRLLEVRGARPGKNVQLSESEIRGLCLKSREIFLSQPILLELEAPLKICGDIHGQYYDLLRLFEYGGFPPESNYLFLGDYVDRGKQSLETICLLLAYKIKYSENFFLLRGNHECASINRIYGFYDECKRRYTIKLWKTFTDCFNCLPVAAIVDEKIFCCHGGLSPDLSSMEQIRRIMRPTDVPDQGLLCDLLWSDPDKDTMGWGENDRGVSFTFGAEVVAKFLEKHEFDLICRAHQVVEDGYEFFAKRQLVTLFSAPNYCGEFDNAGAMMSVDDSLMCSFQILKPADKRKK
Dgri	FBpp0151370	>gnl|dgri|FBpp0151370 type=protein; loc=scaffold_14830:4811017..4811925; ID=FBpp0151370; name=Dgri\GH17464-PA; parent=FBgn0124934, FBtr0152878; dbxref=FlyBase:FBpp0151370, FlyBase_Annotation_IDs:GH17464-PA; MD5=5dbf5b656e9de6e0d14b8e1e005f0690; length=3	E	>Dgri_Pp1-87B	MGDVMNIDSIISRLLEVRGARPGKNVQLSESEIRGLCLKSREIFLSQPILLELEAPLKICGDIHGQYYDLLRLFEYGGFPPESNYLFLGDYVDRGKQSLETICLLLAYKIKYSENFFLLRGNHECASINRIYGFYDECKRRYTIKLWKTFTDCFNCLPVAAIVDEKIFCCHGGLSPDLSSMEQIRRIMRPTDVPDQGLLCDLLWSDPDKDTMGWGENDRGVSFTFGAEVVAKFLEKHEFDLICRAHQVVEDGYEFFAKRQLVTLFSAPNYCGEFDNAGAMMSVDETLMCSFQILKPADKRKK

## Sheet: Pp1-13C
Species	Links	Notes	Localizations	Protein_names	Protein_sequences
Dmel	FBpp0073834	>gnl|dmel|FBpp0073834 type=protein; loc=X:complement(15253462..15254370); ID=FBpp0073834; name=Pp1-13C-PA; parent=FBgn0003132, FBtr0074017; dbxref=FlyBase:FBpp0073834, FlyBase_Annotation_IDs:CG9156-PA, GB_protein:AAF48448.1, GB_protein:AAF48448; MD5=992	A	>Dmel_Pp1-13C	MAEVLNLESIISRLLEVRGARPGKNVQLSEGEIRGLCLKSREILLAQPILLELEAPLKICGDIHGQYYDLLRLFEYGGYPPEANYLFLGDYVDRGKQSLETICLLLAYKIKYSENFFLLRGNHECASINRIYGFYDECKRRYTIKLWKTFTDCFNCLPVVAIVDEKIFCCHGGLSPDLTSMEQIRRIMRPTDVPDQGLLCDLLWSDPDKDTIGWGENDRGVSFTFGAEVVVKFLQKHDLDLICRAHQVVEDGYEFFAKRQLVTLFSAPNYCGEFDNAGAMMSVDNTLMCSFQILKPVEKRKK
Dsim	FBpp0214208	>gnl|dsim|FBpp0214208 type=protein; loc=X:complement(11772567..11773475); ID=FBpp0214208; name=Dsim\GD15806-PA; parent=FBgn0187464, FBtr0215716; dbxref=FlyBase:FBpp0214208, FlyBase_Annotation_IDs:GD15806-PA; MD5=c7e869a3455994c2fd1925d2eada69df; length=	A	>Dsim_Pp1-13C	MAEVLNLESIIARLLEVRGARPGKNVQLSEGEIRGLCLKSREILLAQPILLELEAPLKICGDIHGQYYDLLRLFEYGGYPPEANYLFLGDYVDRGKQSLETICLLLAYKIKYSENFFLLRGNHECASINRIYGFYDECKRRYTIKLWKTFTDCFNCLPVVAIVDEKIFCCHGGLSPDLTSMEQIRRIMRPTDVPDQGLLCDLLWSDPDKDTIGWGENDRGVSFTFGAEVVVKFLQKHDLDLICRAHQVVEDGYEFFAKRQLVTLFSAPNYCGEFDNAGAMMSVDNTLMCSFQILKPVEKRKK
Dsec	FBpp0205458	>gnl|dsec|FBpp0205458 type=protein; loc=scaffold_56:complement(138502..139410); ID=FBpp0205458; name=Dsec\GM23981-PA; parent=FBgn0178846, FBtr0206966; dbxref=FlyBase:FBpp0205458, FlyBase_Annotation_IDs:GM23981-PA; MD5=6991b8b912dd8c67dbc3fe4ce727eabb; l	A	>Dsec_Pp1-13C	MAEVLNLESIIARLLEVRGARPGKNVQLSEGEIRGLCLKSREILLTQPILLELEAPLKICGDIHGQYYDLLRLFEYGGYPPEANYLFLGDYVDRGKQSLETICLLLAYKIKYSENFFLLRGNHECASINRIYGFYDECKRRYTIKLWKTFTDCFNCLPVVAIVDEKIFCCHGGLSPDLTSMEQIRRIMRPTDVPDQGLLCDLLWSDPDKDTIGWGENDRGVSFTFGAEVVVKFLQKHDLDLICRAHQVVEDGYEFFAKRQLVTLFSAPNYCGEFDNAGAMMSVDNTLMCSFQILKPVEKRKK
Dyak	FBpp0261063	>gnl|dyak|FBpp0261063 type=protein; loc=X:complement(9450028..9450936); ID=FBpp0261063; name=Dyak\GE16053-PA; parent=FBgn0233603, FBtr0262571; dbxref=FlyBase:FBpp0261063, FlyBase_Annotation_IDs:GE16053-PA; MD5=c7e869a3455994c2fd1925d2eada69df; length=30	A	>Dyak_Pp1-13C	MAEVLNLESIIARLLEVRGARPGKNVQLSEGEIRGLCLKSREILLAQPILLELEAPLKICGDIHGQYYDLLRLFEYGGYPPEANYLFLGDYVDRGKQSLETICLLLAYKIKYSENFFLLRGNHECASINRIYGFYDECKRRYTIKLWKTFTDCFNCLPVVAIVDEKIFCCHGGLSPDLTSMEQIRRIMRPTDVPDQGLLCDLLWSDPDKDTIGWGENDRGVSFTFGAEVVVKFLQKHDLDLICRAHQVVEDGYEFFAKRQLVTLFSAPNYCGEFDNAGAMMSVDNTLMCSFQILKPVEKRKK
Dere	http://www.medchem.dote.hu/hu/node/1084	ERECTA 4690 ++ 11769435 11770340	A	>Dere_Pp1-13C	MAEVLNLESIIGRLLEVRGARPGKNVQLSEGEIRGLCLKSREILLAQPILLELEAPLKICGDIHGQYYDLLRLFEYGGYPPEANYLFLGDYVDRGKQSLETICLLLAYKIKYSENFFLLRGNHECASINRIYGFYDECKRRYTIKLWKTFTDCFNCLPVVAIVDEKIFCCHGGLSPDLTSMEQIRRILRPTDVPDQGLLCDLLWSDPDKDTIGWGENDRGVSFTFGAEVVVKFLQKHDLDLICRAHQVVEDGYEFFAKRQLVTLFSAPNYCGEFDNAGAMMSVDNTLMCSFQILKPVEKRKK
Dana	FBpp0124234	>gnl|dana|FBpp0124234 type=protein; loc=scaffold_13117:complement(1471272..1472180); ID=FBpp0124234; name=Dana\GF21042-PA; parent=FBgn0098047, FBtr0125742; dbxref=FlyBase:FBpp0124234, FlyBase_Annotation_IDs:GF21042-PA; MD5=b1b85fad8f8e8cbbff7ab4145fa30d	A	>Dana_Pp1-13C	MAEVLNLDSIISRLLEVRGARPGKNVQLSEGEIRGLCLKSREILLAQPILLELEAPLKICGDIHGQYYDLLRLFEYGGYPPESNYLFLGDYVDRGKQSLETICLLLAYKIKYSENFFLLRGNHECASINRIYGFYDECKRRYTIKLWKTFTDCFNCLPVVAIVDEKIFCCHGGLSPDLTSMEQIRRIMRPTDVPDQGLLCDLLWSDPDKDTIGWGENDRGVSFTFGAEVVGKFLQKHDLDLICRAHQVVEDGYEFFAKRQLVTLFSAPNYCGEFDNAGAMMSVDDTLMCSFQILKPVEKRKK
Dpse	FBpp0282205	>gnl|dpse|FBpp0282205 type=protein; loc=XL_group1e:complement(12190824..12191852); ID=FBpp0282205; name=Dpse\GA26586-PA; parent=FBgn0247960, FBtr0283767; dbxref=FlyBase:FBpp0282205, FlyBase_Annotation_IDs:GA26586-PA; MD5=f03df6e4c6670e0eef37f806a67f0ec7	A	>Dpse_Pp1-13C	MVRPKAAQPQEAAASMATQASKRPDSSANSGGPANSTKAPMSEVLNLDSIISRLLEVRGSRPGKNVQLAEGEIRALCLKMRETVLTQPILLELEAPLKICGDIHGQYYDLLRLFEYGGFPPESNYLFLGDYVDRGKQSLETICLLLSYKIKYSENFFLLRGNHECASINRIYGFYDECKRRYSIKLWKTFTDCFNCLPVAAIVDEKIFCCHGGLSPDLTAMEQIRRIPRPTDVPDQGLLCDLLWSDPDKDTVGWGENDRGVSFTFGAEVVGKFLQKHDLDLVCRAHQVVEDGYEFFAKRQLVTLFSAPNYCGEFDNAGAMMSVDDTLMCSFQILKPVEKRKK
Dper	http://www.medchem.dote.hu/hu/node/1085	PERSIMILIS super_14 ++ 1415193 1416278	A	>Dper_Pp1-13C_R	MVRPKAAQPQEAGASMATQATKRPDSSANSGGPANSAKAPMSEVLNLDSIISRLLEVRGSRPGKNVQLAEGEIRALCLKMRETVLTQPILLELEAPLKICGDIHGQYYDLLRLFEYGGFPPESNYLFLGEYVDRGKQSLETICLGFYDECKRRYSIKLWKTFTDCFNCLPVAAIVDEKIFCCHGGLSPDLTAMEQIRRIPRPTDVPDQGLLCDLLWSDPDKDTVGWGENDRGVSFTFGAEVVGKFLQKHDLDLVCRAHQVVEDGYEFFAKRQLVTLFSAPNYCGEFDNAGAMMSVDDTLMCSFQILKPVEKRKK
Dwil	FBpp0249158	>gnl|dwil|FBpp0249158 type=protein; loc=scf2_1100000004515:1746007..1746915; ID=FBpp0249158; name=Dwil\GK20015-PA; parent=FBgn0222012, FBtr0250666; dbxref=FlyBase:FBpp0249158, FlyBase_Annotation_IDs:GK20015-PA; MD5=2bc4da0346f0f3a86e4cc98c5618c777; leng	A	>Dwil_Pp1-13C	MAEVLNLDSIISRLLEVRGARPGKNVQLTEGEIRGLCLKSREIFLAQPILLELEAPLKICGDIHGQYYDLLRLFEYGGYPPESNYLFLGDYVDRGKQSLETICLLLAYKIKYSENFFLLRGNHECASINRIYGFYDECKRRYTIKLWKTFTDCFNCLPVVAIVDEKIFCCHGGLSPDLTSMEQIRRIMRPTDVPDQGLLCDLLWSDPDKDTIGWGENDRGVSFTFGAEVVGKFLQKHDLDLICRAHQVVEDGYEFFAKRQLVTLFSAPNYCGEFDNAGAMMSVDDTLMCSFQILKPIEKRKK
Dmoj	FBpp0164633	>gnl|dmoj|FBpp0164633 type=protein; loc=scaffold_6473:2795181..2796092; ID=FBpp0164633; name=Dmoj\GI15416-PA; parent=FBgn0138165, FBtr0166141; dbxref=FlyBase:FBpp0164633, FlyBase_Annotation_IDs:GI15416-PA; MD5=0985e7dc059720ab3f82ba1e52126bfa; length=30	A	>Dmoj_Pp1-13C	MAEVLNLDNIIARLLEVRTARPGKNVQLNETEIRGLCLKSREIFLAQPILLELEAPLKICGDIHGQYYDLLRLFEYGGYPPESNYLFLGDYVDRGKQSLETICLLLAYKIKYSENFFLLRGNHECASINRIYGFYDECKRRYSIKLWKTFTDCFNCLPVVAIVDEKIFCCHGGLSPDLTSMEQIKRIMRPTDVPDQGLLCDLLWSDPDKDTIGWGENDRGVSFTFGAEVVGKFLQKHDLDLICRAHQVVEDGYEFFAKRQLVTLFSAPNYCGEFDNAGAMMSVDETLMCSFQILKPVEKRKKQ
Dvir	http://www.medchem.dote.hu/hu/node/1086	VIRILIS 12928 +- 7301213 7302118	A	>Dvir_Pp1-13C	MAEVLNLDNIIARLLEVRTARPGKNVQLNETEIRGLCLKSREIFLAQPILLELEAPLKICGDIHGQYYDLLRLFEYGGYPPESNYLFLGDYVDRGKQSLETICLLLAYKIKYSENFFLLRGNHECASINRIYGFYDECKRRYSIKLWKTFTDCFNCLPVVAIVDEKIFCCHGGLSPDLTSMEQIKRIMRPTDVPDQGLLCDLLWSDPDKDTIGWGENDRGVSFTFGAEVVGKFLQKHDLDLICRAHQVVEDGYEFFAKRQLVTLFSAPNYCGEFDNAGAMMSVDETLMCSFQILKPVEKRKK
Dgri	FBpp0151853	>gnl|dgri|FBpp0151853 type=protein; loc=scaffold_15081:3436434..3437342; ID=FBpp0151853; name=Dgri\GH17947-PA; parent=FBgn0125415, FBtr0153361; dbxref=FlyBase:FBpp0151853, FlyBase_Annotation_IDs:GH17947-PA; MD5=d01b72f8327c216eea45e098d1049e4b; length=3	A	>Dgri_Pp1-13C	MAEMLNLDNIIGRLLEVRTARPGKNVQLTETEIRGLCLKSREIFLAQPILLELEAPLKICGDIHGQYYDLLRLFEYGGFPPESNYLFLGDYVDRGKQSLETICLLLAYKIKFSENFFLLRGNHECASINRIYGFYDECKRRYSIKLWKTFTDCFNCLPVVAIVDEKIFCCHGGLSPDLTSMEQIKRIMRPTDVPDQGLLCDILWSDPDKDTIGWGENDRGVSFTFGAEVVGKFLQKHDLDLICRAHQVVEDGYEFFAKRQLVTLFSAPNYCGEFDNAGAMMSIDETLMCSFQILKPVEKRKK

## Sheet: flw, Pp1-9C
Species	Links	Notes	Localizations	Protein_names	Protein_sequences
Dmel	FBpp0071381	>gnl|dmel|FBpp0071381 type=protein; loc=X:join(10280545..10280596, 10282476..10282868, 10300386..10300733, 10300795..10301138, 10301199..10301333, 10301399..10301512); ID=FBpp0071381; name=flw-PA; parent=FBgn0000711, FBtr0071446; dbxref=FlyBase:FBpp0071	A	>Dmel_flw	MGDFDLNVDSLIQRLLENFKKQKEAEEHAQKLLIAQQLAAAGGASGASATSPTSSSNYSSMAAVASFGSGYGSGSGAGAPGAGAGPGSSHDPLDDLTEQQRRLLQQYSISPPSETMISADGDQITVHHPREEPKKSRLKLRDFFVAEFVRSCRTGKQVQMTEAEVRGLCLKSREIFLQQPILLELEAPLIICGDIHGQYTDLLRLFEYGGFPPAANYLFLGDYVDRGKQSLETICLLLAYKIKYPENFFLLRGNHECASINRIYGFYDECKRRYNVKLWKTFTDCFNCLPVAAIIDEKIFCCHGGLSPDLQGMEQIRRLMRPTDVPDTGLLCDLLWSDPDKDVQGWGENDRGVSFTFGVDVVSKFLNRHELDLICRAHQVVEDGYEFFARRQLVTLFSA…
Dsim	http://www.medchem.dote.hu/node/1089	>SIMULANS FBpp0215377 type=protein; loc=X:join(8004970..8005021,8005128..8005150,8020856..8020960,8021022..8021156,8021222..8021335); ID=FBpp0215377; name=Dsim\GD16975-PA; parent=FBgn0188553,FBtr0216885; dbxref=FlyBase:FBpp0215377,FlyBase_Annotation_IDs:G	A	>Dsim_flw_R	MGDFDLNVDSLIQRLLEFKKQKEAEEHAQKLLIAQQLAAAGVQGWGENDRGVSFTFGVDVVSKFLNRVVEDGYEFFARRQLVTLFSAPNYCGEFDNAGGMMTVDDTLMCSFQILKPSEKKAKYLYSGMNSSRPTTPQRSAPMLATNKKK
Dsec	http://www.medchem.dote.hu/node/1090	SECHELIA super_15 ++ 978111 997704	A	>Dsec_flw_R	MGDFDLNVDSLIQRLLEFKKQKEAEEHAQKLLIAQQLGAAGGASGASATSPTSSSNYSSMAVRSCRTGKQVQMTEAEVRGLCLKSREIFLQQPILLELEAPLIICGDIHGQYTDLLRLFEYGGFPPAANYLFLGDYVDRGKQSLETICLLLAYKIKYPENFFLLRGNHECASINRIYGFYDECKRRYNVKLWKTFTDCFNCLPVAAIIDEKIFCCHGGLSPDLQGMEQIRRLMRPTDVPDTGLLCDLLWSDPDKDVQGWGENDRGVSFTFGVDVVSKFLNRVVEDGYEFFARRQLVTLFSAPNYCGEFDNAGGMMTVDDTLMCSFQILKPSEKKAKYLYSGMNSSRPTTPQRSAPMLATNKKK
Dyak	FBpp0262853	>gnl|dyak|FBpp0262853 type=protein; loc=X:join(18854866..18854917, 18856874..18857290, 18873131..18873478, 18873547..18873890, 18873954..18874088, 18874155..18874268); ID=FBpp0262853; name=Dyak\GE17843-PA; parent=FBgn0235284, FBtr0264361; dbxref=FlyBase	A	>Dyak_flw	MGDFDLNVDSLIQRLLENFKKQKEAEEHAQKLLIAQQLAAAGGATGLSASSPTSSSNYSSLAAVASSFGSASGYGSGSGAAPGAGAGASAGAGPGSSHDPLDELTEQQRRLLQQYSISPPSETMISADGDQITVHHPREEPKKSRLKLRDFFVAEFVRSCRTGKQVQMTEAEVRGLCLKSREIFLQQPILLELEAPLIICGDIHGQYTDLLRLFEYGGFPPAANYLFLGDYVDRGKQSLETICLLLAYKIKYPENFFLLRGNHECASINRIYGFYDECKRRYNVKLWKTFTDCFNCLPVAAIIDEKIFCCHGGLSPDLQGMEQIRRLMRPTDVPDTGLLCDLLWSDPDKDVQGWGENDRGVSFTFGVDVVSKFLNRHELDLICRAHQVVEDGYEFFARR…
Dere	FBpp0136902	>gnl|dere|FBpp0136902 type=protein; loc=scaffold_4690:complement(4831457..4831570, 4831635..4831769, 4831832..4832175, 4832237..4832584, 4853102..4853497, 4855520..4855571); ID=FBpp0136902; name=Dere\GG18356-PA; parent=FBgn0110572, FBtr0138410; dbxref=F	A	>Dere_flw	MGDFDLNVDSLIQRLLENFKKQKEAEEHAQKLLIAQQLAAAGGATGLSASSPTSSSNHSSVAAVANFGSGSGYGSGSGSAPGAGAGPGSSHDPLDELTEQQRRLLQQYSISPPSETMISADGDQITVHHPREEPKKSRLKLRDFFVAEFVRSCRTGKQVQMTEAEVRGLCLKSREIFLQQPILLELEAPLIICGDIHGQYTDLLRLFEYGGFPPAANYLFLGDYVDRGKQSLETICLLLAYKIKYPENFFLLRGNHECASINRIYGFYDECKRRYNVKLWKTFTDCFNCLPVAAIIDEKIFCCHGGLSPDLQGMEQIRRLMRPTDVPDTGLLCDLLWSDPDKDVQGWGENDRGVSFTFGVDVVSKFLNRHELDLICRAHQVVEDGYEFFARRQLVTLFS…
Dana	http://www.medchem.dote.hu/node/1091	>gnl|dana|FBpp0122528 type=protein; loc=scaffold_13335:complement(2427346..2427459, 2427529..2427663, 2427722..2428065, 2428125..2428472, 2450310..2450361); ID=FBpp0122528; name=Dana\GF19336-PA; parent=FBgn0096346, FBtr0124036; dbxref=FlyBase:FBpp012252	A	>Dana_flw_R	MGDFDLNVDSLIQRLLEFKKQKEAEEHAQKLLIAQQLAAAGGAAAAVAAASVAVSASSPTASSSGMSGSGFGSIAGSSGAGFGSGPSPGSISISGSGSNDPLDDLTEQQRRLLQQYSISAPSETMISADGDQITVHHPREEPKKSRLKLRDFFVAEFVRSCRTGKQVQMTEAEVRGLCLKSREIFLQQPILLELEAPLIICGDIHGQYTDLLRLFEYGGFPPAANYLFLGDYVDRGKQSLETICLLLAYKIKYPENFFLLRGNHECASINRIYGFYDECKRRYNVKLWKTFTDCFNCLPVAAIIDEKIFCCHGGLSPDLQGMEQIRRLMRPTDVPDTGLLCDLLWSDPDKDVQGWGENDRGVSFTFGVDVVSKFLNRHELDLICRAHQVVEDGYEFFAR…
Dpse	http://www.medchem.dote.hu/node/1092	>gnl|dpse|FBpp0272252 type=protein; loc=XL_group1e:join(5634603..5634918, 5635500..5635843, 5635901..5636035, 5636098..5636211); ID=FBpp0272252; name=Dpse\GA22335-PA; parent=FBgn0243742, FBtr0273814; dbxref=FlyBase:FBpp0272252, FlyBase_Annotation_IDs:GA	A	>Dpse_flw_R	FKKQKEAEEHAQKLLIAQQLAAAGGAAVAVAAATATAAAAAAVVTTAATSSSSTSTSAAAASSSCSGSASAASNHDPLEDLTEQQRRLLQQYSISPPSETMISADGDQITVHHPREEPKKSRLKLRDFFVAEFVRSCRTGKQVQMTEAEVRGLCLKSREIFLQQPILLELEAPLIICGDIHGQYTDLLRLFEYGGFPPAANYLFLGDYVDRGKQSLETICLLLAYKIKYPENFFLLRGNHECASINRIYGFYDECKRRYNVKLWKTFTDCFNCLPVAAIIDEKIFCCHGGLSPDLQGMEQIRRLMRPTDVPDTGLLCDLLWSDPDKDVQGWGENDRGVSFTFGVDVVSKFLNRHELDLICRAHQVVEDGYEFFARRQLVTLFSAPNYCGEFDNAGGMMT…
Dper	http://www.medchem.dote.hu/node/1093	PERSIMILIS super_4571 ++ 333 1062	A	>Dper_flw_R	MGDFDLNVDSLIQRLLENFKKQKEAEEHAQKLLIAQQLAAAGGAAVAVAAATATAAAAAAVVTTAATSSSSTSTSAAAASSSCSGSASAATNHDPLEDLTEQQRRLLQQYSISPPSETMISADGDQITVHHPREEPKKSRLKLRDFFVAEFGITFYDECKRRYNVKLWKTFTDCFNCLPVAAIIDEKIFCCHGGLSPDLQGMEQIRRLMRPTDVPDTGLLCDLLWSDPDKDVQGWGENDRGVSFTFGVDVVSKFLNRHELDLICRAHQVVEDGYEFFARRQLVTLFSAPNYCGEFDNAGGMMTVDDTLMCSFQILKPSEKKAKYLYSGMNSSRPTTPQRSAPMLATNKKK
Dwil	FBpp0249238	>gnl|dwil|FBpp0249238 type=protein; loc=scf2_1100000004515:join(3521407..3521458, 3523801..3524181, 3542649..3542996, 3543989..3544332, 3544402..3544536, 3544610..3544720); ID=FBpp0249238; name=Dwil\GK20095-PA; parent=FBgn0222092, FBtr0250746; dbxref=Fl	A	>Dwil_flw	MSDFDLNVDSLIQRLLENFKKQKEAEEHAQKLLIAQQLAAAGGAAAAAAAAAVVSTSSIATPTSGGSSSSTSFAAGAGAGAGGSSSDPLDDLTEQQRRLLQQYSISPPSETMISADGDQITVHHPREEPKKSRLKLRDFFVAEFVRSCRTGKQVQMTEAEVRGLCLKSREIFLQQPILLELEAPLIICGDIHGQYTDLLRLFEYGGFPPAANYLFLGDYVDRGKQSLETICLLLAYKIKYPENFFLLRGNHECASINRIYGFYDECKRRYNVKLWKTFTDCFNCLPVAAIIDEKIFCCHGGLSPDLQGMEQIRRLMRPTDVPDTGLLCDLLWSDPDKDVQGWGENDRGVSFTFGVDVVSKFLNRHELDLICRAHQVVEDGYEFFARRQLVTLFSAPNYC…
Dmoj	FBpp0164413	>gnl|dmoj|FBpp0164413 type=protein; loc=scaffold_6473:complement(2168757..2168870, 2168934..2169068, 2169141..2169484, 2170447..2170794, 2196925..2197281, 2199799..2199850); ID=FBpp0164413; name=Dmoj\GI15196-PA; parent=FBgn0137945, FBtr0165921; dbxref=F	A	>Dmoj_flw	MGDFDLNVDSLIQRLLEKAEEHAQKLLIAQQLAAAGGGSGSGVSASSSAACLVGGSSSSSSCSGATAASAAAAAMTANDPLDELTEQQRRMLQQYSISPPSETMISADGDQITVHHPREEPKKSRLKLRDFFVAEFVRSCRTGKQVQMTEAEVRGLCLKSREIFLQQPILLELEAPLIICGDIHGQYTDLLRLFEYGGFPPTANYLFLGDYVDRGKQSLETICLLLAYKIKYPENFFLLRGNHECASINRIYGFYDECKRRYNVKLWKTFTDCFNCLPVAAIIDEKIFCCHGGLSPDLQGMEQIRRLMRPTDVPDTGLLCDLLWSDPDKDVQGWGENDRGVSFTFGVDVVSKFLNRHELDLICRAHQVVEDGYEFFARRQLVTLFSAPNYCGEFDNAGG…
Dvir	FBpp0229220	>gnl|dvir|FBpp0229220 type=protein; loc=scaffold_12932:join(100828..100879, 103349..103696, 136513..136860, 137193..137536, 137593..137727, 137791..137904); ID=FBpp0229220; name=Dvir\GJ14803-PA; parent=FBgn0202007, FBtr0230728; dbxref=FlyBase:FBpp022922	A	>Dvir_flw	MGDFDLNVDSLIQRLLENFKKQKEAEEHAQKLIIAQQLAASGGSGSDGGVSASSSAACLVGGGTPNSACSGATASDQLDELTEQQRRMLQQYSISPPSETMISADGDQITVHHPREEPKKSRLKLRDFFVAEFVRSCRTGKQVQMTEAEVRGLCLKSREIFLQQPILLELEAPLIICGDIHGQYTDLLRLFEYGGFPPTANYLFLGDYVDRGKQSLETICLLLAYKIKYPENFFLLRGNHECASINRIYGFYDECKRRYNVKLWKTFTDCFNCLPVAAIIDEKIFCCHGGLSPDLQGMEQIRRLMRPTDVPDTGLLCDLLWSDPDKDVQGWGENDRGVSFTFGVDVVSKFLNRHELDLICRAHQVVEDGYEFFARRQLVTLFSAPNYCGEFDNAGGMMT…
Dgri	FBpp0145922	>gnl|dgri|FBpp0145922 type=protein; loc=scaffold_15203:complement(7419276..7419389, 7419453..7419587, 7419659..7420002, 7420076..7420423, 7445443..7445820, 7448708..7448759); ID=FBpp0145922; name=Dgri\GH12016-PA; parent=FBgn0119495, FBtr0147430; dbxref=	A	>Dgri_flw	MGDFDLNVDSLIQRLLENFKKQKEAEEHAQKLLISQQLAAAGVGAASTSAACSMGGGTPPTPSSSSGSSGGTSASASASASGTSDPLNELTDQQRRMLLQEYSISPPSETMISADGDQITVHHPREEPKKSRLKLRDFFVAEFVRSCRTGKQVQMTEAEVRGLCLKSREIFLQQPILLELEAPLIICGDIHGQYTDLLRLFEYGGFPPAANYLFLGDYVDRGKQSLETICLLLAYKIKYPENFFLLRGNHECASINRIYGFYDECKRRYNVKLWKTFTDCFNCLPVAAIIDEKIFCCHGGLSPDLQGMEQIRRLMRPTDVPDTGLLCDLLWSDPDKDVQGWGENDRGVSFTFGVDVVSKFLNRHELDLICRAHQVVEDGYEFFARRQLVTLFSAPNYCG…

## Sheet: Pp1-Y1
Species	Links	Notes	Localizations	Protein_names	Protein_sequences
Dmel	FBpp0112845	>gnl|dmel|FBpp0112845 type=protein;loc=U:8549614..8550146;ID=FBpp0112845;name=CG41534-PA;parent=FBgn0085674,FBtr0114122;dbxref=FlyBase_Annotation_IDs:CG41534-PA,FlyBase:FBpp0112845,GB_protein:EDP27872;MD5=fdea3d290a131f5d1d4d0f827a759c48;length=177;releas	Y	>Dmel_Pp1-Y1	MFEKYLDEMIASLLSWKIDRKMMVPESDIIKLLKQARQVLMSEPMLLTVEAPVNVLGDIHGQYNDLLRYFETSGHPPKKRYLMLGDYVDRGKYSVETLTLLLAYKVRYPTSIHLLRGNHESAAINRYYGFYDECKRRFTIRLWRMFVDCYDCLPVAAIINSKIFWCHGGLSPSLHNLNDIQHLQRPAEVDRNGLLCDLLWSDPDPTAIGWEKNSRGVSFTFGVDIVETFLSRFSFDLICRAHQVVEDGYEFFAKRQLITVFSAVNYCGEFDNAGAMMCVDAELNITLVVMKPKKRIAFSTKHVEIA
Dsim	FBpp0213376	>gnl|dsim|FBpp0213376 type=protein;loc=chrU_M_5673:244..1179;ID=FBpp0213376;name=Dsim\GD14974-PA;parent=FBgn0186646,FBtr0214884;dbxref=FlyBase:FBpp0213376,FlyBase_Annotation_IDs:GD14974-PA;MD5=3197489cba1f1326659da51bd3a59bc3;length=311;release=r1.1;speci	Y	>Dsim_Pp1-Y1	MFEKYLDEIIASLLSWKIDRKMMVPESDIVKLLKQARQVLMSEPMLLPVEAPVNVLGDIHGQYNDLLRYFETSGHPPTKRYLMLGDYVDRGKYSVETLTLLLAYKVRYPTSIHLLRGNHESAAINRYYGFYDECKRRFTIRLWRMFVDCYDCLPVAAIINSKIFCCHGGLSPSLHNLNDIQHLQRPAEVDRNGLLCDLLWSDPDPTAIGWEKNSRGVSFTFGVDIVEAFLSRFSFDLICRAHQVVEDGYEFFAKRQIITVFSAVNYCGEFDNDGAMMCVDAELNITLVVMKPKKRITISTKHVVEKLPEYL
Dsec	http://www.medchem.dote.hu/node/1094	Dsec Pp1-Y1 sequencing	Y	>Dsec_Pp1-Y1_S	KVRYPTSIHLLRGNHESAAINRYYGFYDECKRRFTIRLWRMFVDCYDCLPVAAIINSKIFCCHGGLSPSLHNLNDIQHLQRPAEVDRNGLLCDLLWSDPDPTAIGWEKNSRGVSFTFGVDIVEALSRFSFDLICRAHQVVEDGYEFFAKRQLITVFSAVNYCGEFDN
Dyak	http://www.medchem.dote.hu/node/1095	>gnl|dyak|FBpp0259723 type=protein;loc=v2_chrUn_2144:complement(670..1638);ID=FBpp0259723;name=Dyak\GE14713-PA;parent=FBgn0232307,FBtr0261231;dbxref=FlyBase:FBpp0259723,FlyBase_Annotation_IDs:GE14713-PA;MD5=78f4a8391653e7bf1b31001e3da32b04;length=322;rele	Y	>Dyak_Pp1-Y1_R	MFEKYLDEMIASLLSWKIDRKMTVPESDLVKLLKQARQVLMSEPMLLTVEAPINVLGDIHGQYNDLLRYFETSGHPPTKRYLMLGDYVDRGKYSVETLTLLLAYKVRYPTSIHLLRGNHESAAINRYYGFYDECKRRFTIRLWRMFVDCYDCLPVAAIINSKIFCCHGGLSPSLHNMNDIQHLQRPAEVDRNGLLCDLLWSDPDPTAIGWEKNSRGVSFTFGVDIVEAFLSRFSFDLICRAHQVVEDGYEFFAKRQLITVFSAVNYCGEFDNAGAMMCVDAELNITLVVMKPKKRIAISTKSVVEKLPEFL
Dere	http://www.medchem.dote.hu/node/1096	>gnl|dere|FBpp0129490 type=protein;loc=scaffold_4803:complement(2832..3800);ID=FBpp0129490;name=Dere\GG10944-PA;parent=FBgn0103247,FBtr0130998;dbxref=FlyBase:FBpp0129490,FlyBase_Annotation_IDs:GG10944-PA;MD5=36c3325ec7acad7437571d1702cdde77;length=322;rel	Y	>Dere_Pp1-Y1_R	MFEKYLDEIIASLLSWKIDRKMTVPESDLVKLLKQARQVLMSEPMLLTVEAPINVLGDIHGQYNDLLRYFETSGHPPTKRYLMLGDYVDRGKYSVETLTLLLAYKVRYPTSIHLLRGNHESAAINRYYGFYDECKRRFTIRLWRMFVDCYDCLPVAAIINSKIFCCHGGLSPSLHNMNDIQHLQRPAEVDRNGLLCDLLWSDPDPTAIGWEKNSRGVSFTFGVDIVEAFLSRFSFDLICRAHQVVEDGYEFFAKRQLITVFSAVNYCGEFDNAGAMMCVDAELNITLVVMKPKKRIAISAKSVVEKLPDYL
Dana	http://www.medchem.dote.hu/node/1097	>gnl|dana|FBpp0123394 type=protein;loc=scaffold_13205:complement(16687..17490);ID=FBpp0123394;name=Dana\GF20202-PA;parent=FBgn0097209,FBtr0124902;dbxref=FlyBase:FBpp0123394,FlyBase_Annotation_IDs:GF20202-PA;MD5=0e68efff9fb92562c5197f9fa1ec682b;length=267;	Y	>Dana_Pp1-Y1_R	ESDLVKMLKLACEVLMSEPMLLNVEAPVNVLGDIHGQYNDLLRYFETSGHPPNKRYLMLGDYVDRGKYSVETLTLLLAYKVRYPASIHLLRGNHESAAINRFYGFYDECKRRFTIRLWRMFVDCYDCLPVAAIINSKIFCCHGGLSPSLHDMNDIIHLQRPAEVDRNGLLCDLLWSDPDPTAIGWGKNTRGVSFTFGVDIVEAFLTRFSFDLICRAHQVVEDGYEFFAKRQLITIFSAVNYCGEFDNAGAMMCVDAELNITLVVMKPKKRVGITTKPVVEKMPEHL
Dpse	FBpp0276047	>gnl|dpse|FBpp0276047 type=protein;loc=3:complement(15256536..15257495);ID=FBpp0276047;name=Dpse\GA24187-PA;parent=FBgn0245586,FBtr0277609;dbxref=FlyBase:FBpp0276047,FlyBase_Annotation_IDs:GA24187-PA;MD5=28a91543b1221f3142cae669a04ac1bf;length=319;release	C	>Dpse_Pp1-Y1	MERSILQKKLDEMITSLVNWKADKRMQVPETDMVAMLNVARQVLLSEPMLLAVQPPVNVIGDIHGQFRDLLRYFETSGHPPTKRYLLLGDYVDRGQHSVETLTLLLAYKVRYPSSVHLLRGNHESASINHYYGFYDECKRRFTVRLWKNFVDCYNCLPVAAVIDSKIFCCHGGLSPSLHELSDIRKIERPAEIKQNGLLCDLLWSDPDPTVNTWTKNSRGVSFTFGVEQVEAFLTRFNFDLVCRAHQVVEDGYEFFAKRQLITVFSAVNYCGEYDNAGAMMCVDPDLNITLVVMKPKKHDAHHNKRPMTEGATPNMLMD
Dper	http://www.medchem.dote.hu/node/1098	>gnl|dper|FBpp0181621 type=protein;loc=scaffold_4:join(3794023..3794730,3794765..3794983);ID=FBpp0181621;name=Dper\GL17514-PA;parent=FBgn0155117,FBtr0183129;dbxref=FlyBase:FBpp0181621,FlyBase_Annotation_IDs:GL17514-PA;MD5=347ced2c31929d25d3db0cd6b5a0bf23;	C	>Dper_Pp1-Y1_R	MERSILQKKLDEMITSLVNWKADKRMQVPETDMVAMLNVARQVLLSEPMLLAVQPPVNVIGDIHGQFRDLLRYFETSGHPPTKRYLLLGDYVDRGQHSVETLTLLLAYKVRYPSSVHLLRGNHESASINHYYGFYDECKRRFTVRLWKNFVDCYNCLPVAAVIDSKIFCCHGGLSPSLHELSDIRNIERPAEIKQNGLLCDLLWSDPDPTVNTWTKNSRGVSFTFGVEQVEAFLTRFNFDLVCRAHQVVEDGYEFFAKRQLITVFSAVNYCGEYDNAGAMMCVDPDLNITLVVMKPKKHDAHHNKRPMTEGATPNMLMD
Dwil	http://www.medchem.dote.hu/node/1099	>gnl|dwil|FBpp0244793 type=protein;loc=scf2_1100000004514:complement(2985637..2986563);ID=FBpp0244793;name=Dwil\GK15650-PA;parent=FBgn0217655,FBtr0246301;dbxref=FlyBase:FBpp0244793,FlyBase_Annotation_IDs:GK15650-PA;MD5=a8a734dd80c200aad273aeff4a8633a9;len	C	>Dwil_Pp1-Y1_R	MLPKQLDEMIASLLNWKSDKHFGVPEVDLYALLTNARIVLLSEPMLLEISAPINVLGDLHGQYSDLLRYFETAGHPPAKSYLLLGDYVDRGKHSVETLTLLLAYKVKYPEYVYLLRGNHESASINQFYGFYDECKRRFTVRLWKHFVDTYNCMPVAAIIDSKIFCCHGGLSPMLHELSDIRKISRPVEVKSNGLLCDLLWSDPDPTANGWGKNSRGVSFTFGVDIVVQFLARFKFDLICRAHQVVEDGYEFFAKRQLITVFSAVNYCGEYDNAGAMMCVDDALNITLIVMKPRPRESGHYKAKPLVEGPSGDKSSD
Dmoj
Dvir	FBpp0236169	>gnl|dvir|FBpp0236169 type=protein;loc=scaffold_12875:10258473..10259429;ID=FBpp0236169;name=Dvir\GJ21752-PA;parent=FBgn0208870,FBtr0237677;dbxref=FlyBase:FBpp0236169,FlyBase_Annotation_IDs:GJ21752-PA;MD5=e5d24f6bf8961c5876eb4c8cb4a1f661;length=318;releas	C	>Dvir_Pp1-Y1	MKPMLLPKHLDDLIDTLLAWKFDKRINVPEVDIFKLLQIARGVLIEEPMLLEIEAPINVLGDIHGQYGDMLRYFDSAGHPPKASYLFLGDYVDRGKHSVETLTLLLAYKVKFPFSMFLLRGNHESASINQVYGFFDECKRRFTVRLWRCFVDTYNCMPVAAIIGNRIFCCHGGLSPLLHDFNDIRNLSRPCEIKTNGLLCDLLWADPDPAVVGWAKNSRGVSFTFGADIVIQFIARFNLDLVCRAHQVVEDGYEFFAKRQLITLFSAVNYCGEYDNAGAMMCVDELLNITLVVMKPKKREGEVKFTALVEKAPEKMKK
Dgri	FBpp0155035	>gnl|dgri|FBpp0155035 type=protein;loc=scaffold_15245:3407649..3408587;ID=FBpp0155035;name=Dgri\GH21129-PA;parent=FBgn0128591,FBtr0156543;dbxref=FlyBase:FBpp0155035,FlyBase_Annotation_IDs:GH21129-PA;MD5=c925b501eadec8fa68b66944b4b36157;length=312;release=	C	>Dgri_Pp1-Y1	MLEKHLDDMISALLAWKSDKRITVPEVDIFKLLYEARNILKDDPMLLEVDAPVNVVGDIHGQFGDMLRYFDSTGYPPKANYLFLGDYVDRGKYSVETLTLLLAYKVKFPECIYLLRGNHESANINQMYGFFDECKRRFTVRLWRCFVDTYSCMPVAAIIGGRIFCCHGGLSPLLHEMDEIRNLPRPCDIKSNGLLCDLLWSDPDPAVTRWAKNSRGVSFTFGTEIVQQFITRFKFDMICRAHQVVEDGYEFFAKRQLITIFSAVNYCGEYDNAGAMMCVDKLLTISLVIIKPTTREIDLNCNFKNPELANAK

## Sheet: Pp1-Y2
Species	Links	Notes	Localizations	Protein_names	Protein_sequences
Dmel	http://www.medchem.dote.hu/node/1100	>gnl|dmel|FBpp0112617 type=protein; loc=YHet:join(279995..280369, 291285..291785); ID=FBpp0112617; name=Pp1-Y2-PA; parent=FBgn0046698, FBtr0113894; dbxref=FlyBase_Annotation_IDs:CG40448-PA, FlyBase:FBpp0112617, GB_protein:EAL24523; MD5=119a8cae1b1ae4a3e	Y	>Dmel_Pp1Y2_R	MTTLTELNNIDQLILRIIDTRRLKQLNLTETDIRLLCNRSREVFMSQPMLLELSAPVKICGDIHGQFTDLLRLFDYGGYPPASNYLFLGDYVDRGKQSIETMCLLLAYKIKYPENFFLLRGNHESAGINRIYGFYDECKRRYTIKLWRTFVDCYSCMPVSAIVDEKIFCCHGGLSPDLLNMNQIGQLARPCDVPDKGLLCDLLWSDPDPKIMGWSDNDRGVSVTFGADIVGKFVHRHKFDLICRAHQVVEDGYEFFAKRQLITIFSAPNYCGEFDNAGAMMSVDETLMCSFYVLKPSKKPGLRKIHSKS
Dsim	http://www.medchem.dote.hu/node/1101	SIMULANS Yh_random ++ 99541 100284	Y	>Dsim_Pp1Y2_R	MMTLTELNNIDQLILRIIGTRRLKQLNLTETDIRLLCNRSREVFMSQSMLLELSAPVKICGDIHGQFTDLLRLFDYGGYPPASNYLFLGDYVDRGKQSIETMCLLLAYKIKYPENFFLLRGNHVSAGINRIYGFYDECKRRYTIKLWRTFVDCYSCMPVSAIVDEKIFCCHGGLSPDLLNMNQIGQLARPCDVPDKGLLCDFLWSDPDPKIMGWSDNDRGVSVTFGADIVGKFVHRHNSISFAEHISC
Dsec	http://www.medchem.dote.hu/node/1102	SECHELIA super_967 ++ 895 1593	Y	>Dsec_Pp1Y2_R	MTTLTELNNIDQIILRIIDTRRLKQLNLTETDIRLLCNRSREVFMSQSMLLELSAPVKICGDIHGQFTDLLRLFDYGGYPPASNYLFLGDYVDRGKQSIETMCLLLAYKIKYPENFFLLRGNHESAGINRIYGFYDECKRRYTIKLWRTFVDCYSCMPVSAIVDENIFCCHGALSPDLLNMNQIGQLARPCDVPDKGFTLRPPM
Dyak	http://www.medchem.dote.hu/node/1103	>gnl|dyak|FBpp0264832 type=protein; loc=chrYh:109980..110921; ID=FBpp0264832; name=Dyak\GE19822-PA; parent=FBgn0237154, FBtr0266340; dbxref=FlyBase:FBpp0264832, FlyBase_Annotation_IDs:GE19822-PA; MD5=09afab7a8be0508c8c0705d39f743597; length=313; release	Y	>Dyak_Pp1Y2_R	MTIITDLNNIDQLILRIIDTRRLKQLNLTETDIRLLCNRSREVFMSQPMLLELSAPVKICGDIHGQFTDLLRLFDYGGYPPASNYLFLGDYVDRGKQSIETMCLLLAYKIKYPENFFLLRGNHESAGINRIYGFYDECKRRYTIKLWRTFVDCYSCMPVSAIVDEKIFCCHGGLSPDLLNMNQIGQLARPCDVPDKGLLCDLLWSDPDPKIMGWSDNDRGVSVTFGADIVGKFVHRHKFDLICRAHQVVEDGYEFFAKRQLITIFSAPNYCGEFDNAGAMMSVDETLMCSFYVLKPSKKPGLRKIHSKS
Dere	http://www.medchem.dote.hu/node/1104	>gnl|dere|FBpp0131531 type=protein; loc=scaffold_4908:1565..2506; ID=FBpp0131531; name=Dere\GG12985-PA; parent=FBgn0105258, FBtr0133039; dbxref=FlyBase:FBpp0131531, FlyBase_Annotation_IDs:GG12985-PA; MD5=010985d27407bb6895f27004b39862df; length=313; rel	Y	>Dere_Pp1Y2_R	MTTITDLNNIDQLILRIIDTRRLKQLNLTETDIRLLCNRSREVFISQPMLLELSAPVKICGDIHGQFTDLLRLFDYGGYPPASNYLFLGDYVDRGKQSIETLCLLLAYKIKYPENFFLLRGNHESAGINRIYGFYDECKRRYTIKLWRTFVDCYSCMPVSAIVDEKIFCCHGGLSPDLLNMNQIGQLSRPCDVPDKGLLCDLLWSDPDPKIMGWSDNDRGVSVTFGADIVGKFVHRHKFDLICRAHQVVEDGYEFFAKRQLITIFSAPNYCGEFDNAGAMMSVDETLMCSFYVLKPSKKPGLRKIHSKS
Dana	http://www.medchem.dote.hu/node/1105	ANANASAE 9997 ++ 17478 18416	Y	>Dana_Pp1Y2_R	MTTVTDVNNIDQLILRIIDTRRLKQLNLTETDIRLLCNRSREVFMSQPMLLELSAPVKICGDIHGQFTDLLRLFDYGGYPPASNYLFLGDYVDRGKQSIETMCLLLAYKIKYPENFFLLRGNHESAGINRIYGFYDECKRRYTIKLWRTFVDCYSCMPVSAIVDEKIFCCHGGLSPDLLNMNQIGQLARPCDVPDKGLLCDLLWSDPDPKIMGWSDNDRGVSVTFGADIVGKFVHRHKFDLICRAHQVVEDGYEFFAKRQLITIFSAPNYCGEFDNAGAMMSVDETLMCSFYVLKPSKKPGLRKIHSKS
Dpse	FBpp0278488	>gnl|dpse|FBpp0278488 type=protein; loc=3:15259161..15260099; ID=FBpp0278488; name=Dpse\GA25003-PA; parent=FBgn0246386, FBtr0280050; dbxref=FlyBase:FBpp0278488, FlyBase_Annotation_IDs:GA25003-PA; MD5=c8cb85fae8f21ef25f7c71be5c33a216; length=312; release	C	>Dpse_Pp1Y2	MTASVVATDAGNIDQLIHKIIDVRRAKQLSLSESEIRGICMRSREVFLSQPMLLELSAPVKICGDIHGQFTDLLRLFDYGGYPPSSNYLFLGDYVDRGKQSIETLCLLLAYKIKFPENFFLLRGNHESAGINRIYGFYDECKRRYTIKLWRTFVDCYNCMPVSAVVDEKIFCCHGGLSPDLLSMSQIGQLSRPCDVPDKGLLCDLLWSDPDPKIMGWSDNDRGVSVTFGADIVGKFVHRNKFDLICRAHQVVEDGYEFFAKRQLITIFSAPNYCGEFDNAGAMMSVDETLMCSFYVLKPSKKAGMRKVHSKG
Dper	FBpp0181064	>gnl|dper|FBpp0181064 type=protein; loc=scaffold_4:complement(3791416..3792354); ID=FBpp0181064; name=Dper\GL16957-PA; parent=FBgn0154561, FBtr0182572; dbxref=FlyBase:FBpp0181064, FlyBase_Annotation_IDs:GL16957-PA; MD5=5a480909042c24246c7285273ea1a75b;	C	>Dper_Pp1Y2	MTASVVATDAGNIDQLIHKIIDVRRVKQLSLSESEIRGICMRSREVFLSQPMLLELSAPVKICGDIHGQFTDLLRLFDYGGYPPSSNYLFLGDYVDRGKQSIETLCLLLAYKIKFPENFFLLRGNHESAGINRIYGFYDECKRRYTIKLWRTFVDCYNCMPVSAVVDEKIFCCHGGLSPDLLSMSQIGQLSRPCDVPDKGLLCDLLWSDPDPKIMGWSDNDRGVSVTFGADIVGKFVHRNKFDLICRAHQVVEDGYEFFAKRQLITIFSAPNYCGEFDNAGAMMSVDETLMCSFYVLKPSKKAGMRKVHSKG
Dwil	FBpp0245072	>gnl|dwil|FBpp0245072 type=protein; loc=scf2_1100000004514:2988620..2989561; ID=FBpp0245072; name=Dwil\GK15929-PA; parent=FBgn0217931, FBtr0246580; dbxref=FlyBase:FBpp0245072, FlyBase_Annotation_IDs:GK15929-PA; MD5=4b28ab332b6047be2e48fbefb79e5448; leng	C	>Dwil_Pp1Y2	MSQRMSSMMEASNIDQIILRIIEVRRLKQLNLTESDIRAVCSRSREIFMAQPMLLELSAPVKICGDIHGQFIDLLRLFDYGGYPPVSNYLFLGDYVDRGKQSIETICLLLAYKIKFPENFFLLRGNHESAGINRIYGFYDECKRRYTIKLWRTFVDCYNCMPVAAIVDEKIFCCHGGLSPDLLNIKQISQLPRPCDVPDKGLLCDLLWSDPDPKIMGWGDNDRGVSVTFGADIVGKFVHRHKFDLICRAHQVVEDGYEFFAKRQLITIFSAPNYCGEFDNAGAMMSVDETLMCSFYVLKPSKKAGMRKVHTKS
Dmoj	FBpp0167950	>gnl|dmoj|FBpp0167950 type=protein; loc=scaffold_6496:complement(16739058..16740029); ID=FBpp0167950; name=Dmoj\GI18733-PA; parent=FBgn0141472, FBtr0169458; dbxref=FlyBase:FBpp0167950, FlyBase_Annotation_IDs:GI18733-PA; MD5=65fe2c0b293ddffdfbab4e92f8f92	C	>Dmoj_Pp1Y2	MTHATTPPHNGQQHRNSGMLDPANIDQMILTIIEVRRVKQLHLTEADIRALCLRCRDVFLQQPMLLELSAPVKICGDLHGQFTDLLRMFDYGGYPPASNYLFLGDYVDRGKQSIETLCLLLAYKVKFPQNFFVLRGNHESAGINRIYGFYDECKRRYTIKLWRTFVDCYNCMPVAAIVDTKIFCCHGGLSPELNSMAQITKLQRPCEVPDKGLLCDLLWADPDAKIMGWSDNDRGVSVTFGADTVGKFVHRFKFDLVCRAHQVVEDGYEFFAKRQLITIFSAPNYCGEFDNAGAMMSVDESLMCSFFVLKPSKKVGLRKVVSK
Dvir	FBpp0236172	>gnl|dvir|FBpp0236172 type=protein; loc=scaffold_12875:10262557..10263516; ID=FBpp0236172; name=Dvir\GJ21755-PA; parent=FBgn0208873, FBtr0237680; dbxref=FlyBase:FBpp0236172, FlyBase_Annotation_IDs:GJ21755-PA; MD5=f118a9e0d625ed4e98ef888ad474c9b4; length	C	>Dvir_Pp1Y2	MAVQATQSQRLSIVGEAANIDQIILNIIDVRRIKQLHLTETDIRSLCLRCRDVFLQQPMLLELSAPVKICGDLHGQFTDLLRMFDYGGYPPASNYLFLGDYVDRGKQSIETLCLLLAYKIKFPQNFFVLRGNHESAGINRIYGFYDECKRRYTIKLWRTFVDCYNCMPVAAIVDTKIFCCHGGLSPELNNMTQITKLPRPCEVPDKGLLCDLLWADPDAKIMGWSDNDRGVSVTFGADTVGKFVHRFKFDLICRAHQVVEDGYEFFAKRQLITIFSAPNYCGEFDNAGAMMSVDETLMCSFFVLKPSKKSGLRKVQTKV
Dgri	FBpp0155038	>gnl|dgri|FBpp0155038 type=protein; loc=scaffold_15245:3410254..3411213; ID=FBpp0155038; name=Dgri\GH21132-PA; parent=FBgn0128594, FBtr0156546; dbxref=FlyBase:FBpp0155038, FlyBase_Annotation_IDs:GH21132-PA; MD5=36d83a6926bf7789a169945a9aeb0b02; length=3	C	>Dgri_Pp1Y2	MSQPQLPRLSVVSDPTSIDQIILSIIEVRRVKQLHLTESDIRALCVRCRDVFLGQPMLLELSAPIKICGDLHGQFTDLLRMFDYGGYPPASNYLFLGDYVDRGKQSIETLCLLLAYKIKFPQNFFVLRGNHESAGINRIYGFYDECKRRYTIKLWRTFVDCYNCMPVAAIVDTKIFCCHGGLSPELNNMSQINKLIRPCEVPDKGLLCDLLWADPDPKVLGWSDNDRGVSVTFGADTVGKFVHRFKFDLICRAHQVVEDGYEFFAKRQLITIFSAPNYCGEFDNAGAMMSVDDTLMCSFFVLKPAKKVGLRKVQNKGSV

## Sheet: PpD5
Species	Links	Notes	Localizations	Protein_names	Protein_sequences
Dmel	FBpp0071719	>gnl|dmel|FBpp0071719 type=protein; loc=2R:complement(17929318..17930358); ID=FBpp0071719; name=PpD5-PA; parent=FBgn0005778, FBtr0071806; dbxref=FlyBase:FBpp0071719, FlyBase_Annotation_IDs:CG10138-PA, GB_protein:AAF46787.1, GB_protein:AAF46787; MD5=d0c0	C	>Dmel_PpD5	MSRRSTVLSTGKESSKEEKNRMSQLDVIIGQLKTMAVGNRRAGNLSEATITYICQASRELFLSQPMLLELSAPVKICGDLHGQFKDLLRIFQQCGVPPLSNYLFLGDYVDRGHCSIETLSLLLTYKLRYPETFFLLRGNHESADLNRVYGFFDECKRRYSIKLWRSFVDCYDCMPVAAIIADRIFCVHGGLSPDLNNLDDIRRLNRPTDVPSDGLLCDLLWSDPDETTGTWASNDRGVSFTFGANIVEGFLMQHKFNLIVRAHQVVEDGYEFFADRQLVTIFSAPNYCDIFDNCGAVLVVDAKLVCHFVIIRPRPFSRPTGFESDSGSTATATNGPPPSMREKRLY
Dsim	FBpp0213613	>gnl|dsim|FBpp0213613 type=protein; loc=chr2R_Mrandom_591:complement(314..1348); ID=FBpp0213613; name=Dsim\GD15211-PA; parent=FBgn0186881, FBtr0215121; dbxref=FlyBase:FBpp0213613, FlyBase_Annotation_IDs:GD15211-PA; MD5=59073096ef4c82450644fc531d0194c3;	C	>Dsim_PpD5	MSRRSTVLSTGKESSKEEKNRMTQLDVIIGQLKTLAVGNRRAGNLTEATITYICQASRELFLSQPMLLELSAPVKICGDLHGQFKDLLRIFQQCGVPPLSNYLFLGDYVDRGHCSIETLSLLLAYKLRYPETFFLLRGNHESADLNRVYGFFDECKRRYSIKLWRSFVDCYDCMPVAAIIADRIFCVHGGLSPDLNNLDDIRRLNRPTDVPSDGLLCDLLWSDPDETTGTWASNDRGVSFTFGANIVEGFLMQHKFNLIVRAHQVVEDGYEFFADRQLVTIFSAPNYCDIFDNCGAVLVVDAKLVCHFVIIRPRPFSRPTGFESDSGSTATNGPPPSMREKRLF
Dsec	FBpp0197149	>gnl|dsec|FBpp0197149 type=protein; loc=scaffold_9:complement(1241310..1242344); ID=FBpp0197149; name=Dsec\GM15672-PA; parent=FBgn0170588, FBtr0198657; dbxref=FlyBase:FBpp0197149, FlyBase_Annotation_IDs:GM15672-PA; MD5=cf4963689e098f6bf1b2cc19403f040f;	C	>Dsec_PpD5	MSRRSTVLSTGKESSKEEKNRMTQLDVIIGQLKTLAVGNRRAGNLTEATITYICQASRELFLSQPMLLELSAPVKICGDLHGQFKDLLRIFQQCGVPPLSNYLFLGDYVDRGHCSIETLSLLLAYKLRYPETFFLLRGNHESADLNRVYGFFDECKRRYSIKLWRSFVDCYECMPVAAIIADRIFCVHGGLSPDLNNLDDIRRLNRPTDVPSDGLLCDLLWSDPDETTGTWASNDRGVSFTFGANIVEGFLMQHKFNLIVRAHQVVEDGYEFFADRQLVTIFSAPNYCDIFDNCGAVLVVDAKLVCHFVIIRPRPFSRPTGFESDSGSTATNGPPPSMREKRLF
Dyak	FBpp0258668	>gnl|dyak|FBpp0258668 type=protein; loc=2R:11248871..11249911; ID=FBpp0258668; name=Dyak\GE13658-PA; parent=FBgn0231315, FBtr0260176; dbxref=FlyBase:FBpp0258668, FlyBase_Annotation_IDs:GE13658-PA; MD5=4e7746641750b94f7c0af0ccc009e68f; length=346; releas	C	>Dyak_PpD5	MSRRSTALSTGKEYTKEEKNRMTQLDIIISQLKTQAVGNRRAGNLSEATITYLCDASRELFLSQPMLLELSAPVKICGDLHGQFKDLLRIFQQCGMPPLSNFLFLGDYVDRGQSSIETLALLLTYKLRYPENFFLLRGNHESADLNRVYGFFDECKRRYSIKLWRSFVDCYDCMPVAAIVADRIFCVHGGLSPDLKNLDDIRRLHRPTEVPSDGLLCDLLWSDPDESTGTWASNDRGVSYTFGANIVEGFLMQHKFNLIVRAHQVVEDGYEFFADRQLVTIFSAPNYCDIFDNCGAVLVVDARLVCHFVIIRPRPFVRATGFESDSGSAATTTNGPPPSIREKRLF
Dere	FBpp0139274	>gnl|dere|FBpp0139274 type=protein; loc=scaffold_4845:complement(12064966..12066006); ID=FBpp0139274; name=Dere\GG20728-PA; parent=FBgn0112915, FBtr0140782; dbxref=FlyBase:FBpp0139274, FlyBase_Annotation_IDs:GG20728-PA; MD5=93518d1dd312ffb451ecd527c8573	C	>Dere_PpD5	MSRRSTALSTGKEYSREEKNRMTQLDIIISQLKTQAVGNRKAGNLSESTLTYVCDASRELFLSQPMLLELSAPVKICGDLHGQFKDLLRIFQQCGMPPLSNFLFLGDYVDRGQSSIETLALLLSYKLRYPENFFLLRGNHESADLNRVYGFFDECKRRYSIKLWRSFVDCYDCMPVAAIVADRIFCVHGGLSPDLKSLDDIRRLHRPTDVPNDGLLCDLLWSDPDESTGTWASNDRGVSYTFGVNIVEGFLMQHKFNLIVRAHQVVEDGYEFFADRQLVTIFSAPNYCNIFDNCGAVLVVDAKLVCHFVIIRPRPSIRATGFESDSGSTAATANGPPPSMREKRLY
Dana	FBpp0114793	>gnl|dana|FBpp0114793 type=protein; loc=scaffold_13266:complement(11299829..11300893); ID=FBpp0114793; name=Dana\GF11601-PA; parent=FBgn0088641, FBtr0116301; dbxref=FlyBase:FBpp0114793, FlyBase_Annotation_IDs:GF11601-PA; MD5=2bc233c7cd7c084f38d9edd31cae	C	>Dana_PpD5	MSRRSTSISLGRESAKGREEKEEKQRIAHLEGIIQQLRSLAASGRRVGNLTEATLIYVCNASRALFLAQPMLLELRAPVKICGDLHGQFRDLLRIFQQCGFPPTANYLFLGDYVDRGENSIETLTLLLAYKLRYPETFFLLRGNHESADVNRVYGFFDECKRRYTIKLWRAFVDCYDCMPVAAVVADRMFCVHGGLSPDLKNLDDIRRIKRPTEVPSDGLLCDLLWSDPDEHVGAWAANDRGVSFTFGPMIVEGFLAQNNFNLIVRAHQVVEDGYEFFANRQLVTIFSAPNYCNIFDNSAAVLVVDPNLVCHFVIIRPRPAVRGVAYETDSGAGTTPPTTSSTPPPAARERKVF
Dpse	FBpp0276033	>gnl|dpse|FBpp0276033 type=protein; loc=3:complement(15495891..15496919); ID=FBpp0276033; name=Dpse\GA10102-PA; parent=FBgn0070161, FBtr0277595; dbxref=FlyBase:FBpp0276033, FlyBase_Annotation_IDs:GA10102-PA; MD5=bfbe3b66f544c757456fe6381b0087fe; length=	C	>Dpse_PpD5	MSRRSSRGATDARAGRDFFHRQSMTYLDTIIEKLLSDGANPRANELTENELKDICMSARSLFLSQPMLLELSAPVKICGDIHGQYKDLVRIFKKCGYPPSANYLFLGDYVDRGQNSIETLTLLLAYKLRYPLNFFLLRGNHESPELNQIYGFFDECKRRYSIKMWRSFVDCYACMPVTAIVSDRIFCVHGGLSPDLNTLDDIRNLKRPADVPGTGLLCDLLWSDPDSTTDGWGWNERGVSVTFGHLIVERFLRQYNFNLIARAHQVVADGYEFFANRQLVTIFSAPNYCNIFDNCGAVLVVDDSLVCHFTIIRPDHSPPFIVRKGQNTPSATPPPAGQESKG
Dper	FBpp0181606	>gnl|dper|FBpp0181606 type=protein; loc=scaffold_4:3549616..3550644; ID=FBpp0181606; name=Dper\GL17499-PA; parent=FBgn0155102, FBtr0183114; dbxref=FlyBase:FBpp0181606, FlyBase_Annotation_IDs:GL17499-PA; MD5=b406a6132570ccc2ede7d3c46aba2047; length=342;	C	>Dper_PpD5	MSRRSSRGATDGRAGRDFFHRQSMTYLDTIIEKLLSDGANPRANELTENELTDICMSARSLFLSQPMLLELSAPVKICGDIHGQYKDLVRIFKKCGYPPSANYLFLGDYVDRGQNSIETLTLLLAYKLRYPLNFFLLRGNHESPELNQIYGFFDECKRRYSIKMWRSFVDCYACMPVTAIVSDRIFCVHGGLSPDLNTLDDIRNLKRPADVPGTGLLCDLLWSDPDSTTDGWGWNERGVSVTFGHLIVERFLRQYNFNLIARAHQVVADGYEFFANRQLVTIFSAPNYCNIFDNCGAVLVVDDSLVCHFTIIRPDHSPPFIVRKGQNTPSATPPPAGQESKG
Dwil
Dmoj	FBpp0167975	>gnl|dmoj|FBpp0167975 type=protein; loc=scaffold_6496:complement(16146871..16147839); ID=FBpp0167975; name=Dmoj\GI18758-PA; parent=FBgn0141497, FBtr0169483; dbxref=FlyBase:FBpp0167975, FlyBase_Annotation_IDs:GI18758-PA; MD5=d92bf84b40f4eb1e25c35c8c1064e	C	>Dmoj_PpD5	MSYRITSVSRTTELNPVELKEIILKLSTNKTPLAGVVLSERTLTNVCMAARSLFLSQPMLLELSTPIKICGDIHGQYEDLLRIFKNCGFPPQANYLFLGDYVDRGQQSIETLTLLLAYKIQYPLTFFLLRGNHESSEVNRIYGFFDECKRRYSIKLWRTFVDCYNCMPVAAIIENKVFCCHGGLSPDLDDVSVIRQIPRPIEVPPHGLLCDLLWSDPDNNIENWGENDRGVSFTFGANIVNAFLEAHKFNLMVRAHQVVEDGYEFFAGRRLVTVFSAPNYCNTFDNSAAVMMIDAALVCRFVIIKPKVLPPTSANRISDSTM
Dvir	FBpp0236199	>gnl|dvir|FBpp0236199 type=protein; loc=scaffold_12875:10798897..10799892; ID=FBpp0236199; name=Dvir\GJ21782-PA; parent=FBgn0208900, FBtr0237707; dbxref=FlyBase:FBpp0236199, FlyBase_Annotation_IDs:GJ21782-PA; MD5=599236b8ed8e3f44c7caeae3199b0e2b; length	C	>Dvir_PpD5	MSYTNTSWSRSIKLSSLDIRDIIEKLSTNKSPLSGVTFSESTLTSLCMAAQGLFLNQPMLLELNAPINICGDIHGQYEDLLRIFKNCGFPPLANYLFLGDYVDRGHQSIETLTLLLAYKLQYPYTFFLLRGNHESSDVNRMYGFFDECKRRYSIKLWRTFVDCYNCMPVAAIVENKLFCCHGGLSPELKDLEAIRALPRPTEVPVSGLMCDLLWSDPDKNTKSWGVNDRGVSVTFGSSIVDSFLTSHGFNLIVRAHQVVEDGYEFFAGRKLVTIFSAPNYCNTFDNAGAVLTVDSSLVCRFVILKPQARASTGVLKFSDANAYEKHPKKTI
Dgri

## Sheet: PpD5+
Species	Links	Notes	Localizations	Protein_names	Protein_sequences
Dmel
Dsim
Dsec
Dyak
Dere
Dana
Dpse	FBpp0274425	>gnl|dpse|FBpp0274425 type=protein; loc=XR_group6:complement(5356825..5357527, 5357587..5357870); ID=FBpp0274425; name=Dpse\GA23517-PA; parent=FBgn0244918, FBtr0275987; dbxref=FlyBase:FBpp0274425, FlyBase_Annotation_IDs:GA23517-PA; MD5=8e1edbed140fab642	D	>Dpse_PpD5+	MSYMHTDRLTNEYEVFNANIESIINKLVNCDNPHNGLNLSENQLRFVCYFARRALLDEKSLLRIAPPLKICGDIHGQFSDLLRIFHLGGPIPKQKYLFLGDYVDRGKLSVETLTLLLAYKVRYPNQIFLLRGNHESAKVNRVYGFFDECKRRYSVNLFRSFVAAYDCMPLAAVVGQRIFCAHGGISPRMHCLNDIEDVERPLEVPDVGLVCDLLWSDPDDRNPGWGENERGVSYTFGHNVVNLFCKRMKIDLIVRAHQVVADGYDFFSRQLITIFSAPNYAGMFDNAGAIMNVDANLIITFIIIKPTYTVTRGGPGASMEATGRNRNF
Dper	FBpp0188673	>gnl|dper|FBpp0188673 type=protein; loc=scaffold_257:complement(4932..5634, 5691..5974); ID=FBpp0188673; name=Dper\GL24566-PA; parent=FBgn0162155, FBtr0190181; dbxref=FlyBase:FBpp0188673, FlyBase_Annotation_IDs:GL24566-PA; MD5=8e1edbed140fab64212ea34ce4	D	>Dper_PpD5+	MSYMHTDRLTNEYEVFNANIESIINKLVNCDNPHNGLNLSENQLRFVCYFARRALLDEKSLLRIAPPLKICGDIHGQFSDLLRIFHLGGPIPKQKYLFLGDYVDRGKLSVETLTLLLAYKVRYPNQIFLLRGNHESAKVNRVYGFFDECKRRYSVNLFRSFVAAYDCMPLAAVVGQRIFCAHGGISPRMHCLNDIEDVERPLEVPDVGLVCDLLWSDPDDRNPGWGENERGVSYTFGHNVVNLFCKRMKIDLIVRAHQVVADGYDFFSRQLITIFSAPNYAGMFDNAGAIMNVDANLIITFIIIKPTYTVTRGGPGASMEATGRNRNF
Dwil
Dmoj	FBpp0160975	>gnl|dmoj|FBpp0160975 type=protein; loc=scaffold_6680:complement(14996290..14997315); ID=FBpp0160975; name=Dmoj\GI11758-PA; parent=FBgn0134517, FBtr0162483; dbxref=FlyBase:FBpp0160975, FlyBase_Annotation_IDs:GI11758-PA; MD5=f75300f1074dcad5a5c48f3a5d224	D	>Dmoj_PpD5+	MAKRTNDSFSSHRHTNMRVSQNIPPTAQSLDINRIIRDIVNCDNPAQGANLTENQIRFVCMEARPIFLRERSLLEIRPPVKICGDVHGQFVDLLRILHSGGYPPASRYLFLGDYVDRGKLSIETFTLLLAYKVRYPHVMWLLRGNHECASINRIYGFYDECKRRYSIKLWRYFVDTYDCMPLAALVGGRIFCVHGGLSPSLKSFEDILAIKRPCDIPEQGLVCDLLWSDPDEKVMGWGGNDRGVSVTFGADVVRNFCFRMGVDVICRAHQVVEDGYEFFARRQLVTIFSAPNYCGMFDNAGAVMVVNDDLIVSFIILRPTYAVRNMVGAEHMTATGKNRNY
Dvir	FBpp0227883	>gnl|dvir|FBpp0227883 type=protein; loc=scaffold_13049:12464285..12465310; ID=FBpp0227883; name=Dvir\GJ13466-PA; parent=FBgn0200690, FBtr0229391; dbxref=FlyBase:FBpp0227883, FlyBase_Annotation_IDs:GJ13466-PA; MD5=f609e77df54df9c6d34483fb4b796ff9; length	D	>Dvir_PpD5+	MAQRNSGSISSNRPRTSVKNVQTLMPPTVDLNKIINQLASCDNPGRGVNLHESHVRFVCTEARAIFLKEKSMLEIKPPVKICGDVHGQFGDLLRIMQSTGYPPDTRYLFLGDYVDRGKQSIETFTLLLAFKVRYPQLIWLLRGNHECASINRIYGFYDECKRRYSVKLWRYFVDTYDCMPLAALVGGRIFCVHGGLSPSLKSFQDILAIKRPIDIPDQGLVCDLLWSDPDEKVLGWSGNDRGVSVTFGADVVKNFCYRMGVDVICRAHQVVEDGYEFFARRQLVTVFSAPNYCGMFDNAGAIMVVNDDLIVSFVILRPTYSVQSAMGHSQPLPALGKNRNY
Dgri	FBpp0151055	>gnl|dgri|FBpp0151055 type=protein; loc=scaffold_15110:23065825..23066754; ID=FBpp0151055; name=Dgri\GH17149-PA; parent=FBgn0124619, FBtr0152563; dbxref=FlyBase:FBpp0151055, FlyBase_Annotation_IDs:GH17149-PA; MD5=02cf54d9616709e8c9ac75e3b5f5ccb8; length	D	>Dgri_PpD5+	MLINQLANCENPAKGVSLHENQIRYVCTEARALFLKEKTFLDIKPPIKICGDVHGQFGDLLRILHSTGFPPDSKYLFLGDYVDRGKMSIETFTLLLAYKVRYPNQMMLLRGNHESASINRIYGFYDECKRRYSIKLWRYFVDTYDCMPLAALVGGRIFCVHGGLSPSLHSFEDIQAIKRPCDIPDEGLICDLLWSDPDENVIGWSANDRGVSVTFGADIVKSFCFRMGIDVICRAHQVVEDGYEFFAKRQLVTLFSAPNYCGLFDNAGAVMVVNDDLVVSFVILRPTYSVRQTTNQAQAMQAMGKNRNY

## Sheet: PpD6
Species	Links	Notes	Localizations	Protein_names	Protein_sequences
Dmel	FBpp0077344	>gnl|dmel|FBpp0077344 type=protein; loc=2L:3109720..3110730; ID=FBpp0077344; name=PpD6-PA; parent=FBgn0005779, FBtr0077660; dbxref=FlyBase:FBpp0077344, FlyBase_Annotation_IDs:CG8822-PA, GB_protein:AAF51146.1, GB_protein:AAF51146; MD5=bb0b407a7e183cfd6d3	B	>Dmel_PpD6	MAVDTLHSLHFAGQLSNSEANADYRLPGALNLNDLLNKLMSFRRSKMQRLPLLESEVNLLCTLARELFLDEPMLLNVPAPIRVVGDIHGQFYDLLKILDQCGYPPQTRYLFLGDYVDRGKNSVETITLLLALRVKFPKHIYLLRGNHESQSVNRVYGFFDECKRRYTVKLWKTFVDCYNCMPVAAIISHRIFCCHGGLSPQLKELSNIESIARPTEVPETGLLCDLLWSDPDRYGFGWTSSDRGVSYLYGRDVLEKFLQKNDFDLVCRAHQVVEDGYEFFAKRQLVTVFSAPNYCGLYDNAGASMGVDKDLVISFDIQRGDIRRIVVRNESVSPIS
Dsim	FBpp0221610	>gnl|dsim|FBpp0221610 type=protein; loc=2L:3048152..3049159; ID=FBpp0221610; name=Dsim\GD23208-PA; parent=FBgn0194597, FBtr0223118; dbxref=FlyBase:FBpp0221610, FlyBase_Annotation_IDs:GD23208-PA; MD5=66965900157abaad8cf8d50a26a54055; length=335; release=	B	>Dsim_PpD6	MAVFMQSLHIAGQLSNSEASTDYRLPAALNLNDLLNKLMSFRRSKMQRLPLLETEVNLLCTLARELFLDEPMLLNVTAPIRVVGDIHGQYHDLMKILDQCGYPPQTRYLFLGDYVDRGKNSVETITLLLALRVKFPKHIYLLRGNHESQSVNKVYGFFDECKRRYTVKLWKTFVDCYNCMPVAAIISHRIFCCHGGLSPQLKELSNIESIARPTEVPETGLLCDLLWSDPDRYGFGWTSSDRGVSYLYGRDVLEKFLQKNDFDLVCRAHQVVEDGYEFFAKRQLVTVFSAPNYCGLYDNAGASMGVDKDLVISFDIQRGDIRRVVARSGNVSPIS
Dsec	FBpp0199872	>gnl|dsec|FBpp0199872 type=protein; loc=scaffold_5:1261759..1262766; ID=FBpp0199872; name=Dsec\GM18395-PA; parent=FBgn0173302, FBtr0201380; dbxref=FlyBase:FBpp0199872, FlyBase_Annotation_IDs:GM18395-PA; MD5=8f4581cc6645c8f87c914bce853ce219; length=335;	B	>Dsec_PpD6	MAVFMQSLHIAGQLSNSEASTDYHLPAALNLNHLLNKLMSFRRSKMQRLPLLETEVNLLCTLARELFLDEPMLLNVTAPIRVVGDIHGQYHDLMKILDQCEYPPQTRYLFLGDYVDRGKNSVETITLLLALRVKFPKHIYLLRGNHESQSVNRVYGFFDECKRRYTVKLWKTFVDCYNCMPVAAIISHRIFCCHGGLSPQLKELSNIESIARPTEVPETGLLCDLLWSDPDRYGFGWTSSDRGVSYLYGRDVLEKFLQKNDFDLVCRAHQVVEDGYEFFAKRQLVTVFSAPNYCGLYDNAGASMGVDKDLVISFDIQRGDIRRVVARSGSVSPIS
Dyak	FBpp0263221	>gnl|dyak|FBpp0263221 type=protein; loc=2L:3101708..3102727; ID=FBpp0263221; name=Dyak\GE18211-PA; parent=FBgn0235642, FBtr0264729; dbxref=FlyBase:FBpp0263221, FlyBase_Annotation_IDs:GE18211-PA; MD5=64751554f674d8b806035bdee757344a; length=339; release=	B	>Dyak_PpD6	MAMLTLQGFNIATQQLTTNSEVGSDYHLPIVLNLNDLISRLKAFRRSKMQRLPLLETEVSTLCALARELFLDEPMLLDVSAPIRVVGDIHGQYHDLLKILDQCGYPPQTRYLFLGDYVDRGKNSVETITLLLALRVKFPKHVYLLRGNHESQSVNRVYGFYDECKRRYTVKLWKTFVDCYNCMPVAAIISRRIFCCHGGLSPQLKELSNIESIARPTEIPETGLLCDLLWSDPDRYGFGWTASDRGVSYLYGRDVLEKFLQRNDFDLVCRAHQVVEDGYEFFAKRQLVTVFSAPNYCGLYDNAGASMGVDKDLIISFDIQRSESRKVIIKNMNATPITE
Dere	FBpp0143467	>gnl|dere|FBpp0143467 type=protein; loc=scaffold_4929:3152992..3153996; ID=FBpp0143467; name=Dere\GG24921-PA; parent=FBgn0117050, FBtr0144975; dbxref=FlyBase:FBpp0143467, FlyBase_Annotation_IDs:GG24921-PA; MD5=8a2affdb7dc6bfc97f111f7f3989261c; length=33	B	>Dere_PpD6	MWTLQALDVAGQMNSEGDSDYRLPIVLNLNDLINRLKSFRRSKMQRLHLLEAEVNTLCTLARELFLDEPMLLDVPAPVRVVGDIHGQYQDLLKILDQCGYPPQTRYLFLGDYVDRGKNSVETITMLLALRVKFPKHIYLLRGNHESQAVNRVYGFYDECKRRYTVKLWKTFVDCYNCMPVAAIISHRIFCCHGGLSPQLKELNNIKSIARPTEVPDTGLLCDLVWSDPDRYGFGWTPSDRGVSYLYGRDVIERFLQKNDFDLVCRAHQVVEDGYEFFAKRQLVTVFSAPNYCGLYDNAGASMGVDKDLVISFDIQRSESRKVVIKNANVTPIIE
Dana	http://www.medchem.dote.hu/node/1106	ANANASSE scaffold_9997:16865-17332	Y	>Dana_PpD6	MPVAANISHRIFCCHGGLSPQLKDLSDISSIVRPAEVPETGLLCDLLWSDPDRYGFGWTPSDRGVSYLYGRDVLEKFLQKHDFDLVCRAHQVVEDGYEFFAKRQLVTVFSAPNYCGMYDNAGASMGVDKDLVITFDVQRPDNRKVHLRKVSVSPIN
Dpse	FBpp0278487	>gnl|dpse|FBpp0278487 type=protein; loc=3:15257966..15259030; ID=FBpp0278487; name=Dpse\GA25002-PA; parent=FBgn0246385, FBtr0280049; dbxref=FlyBase:FBpp0278487, FlyBase_Annotation_IDs:GA25002-PA; MD5=66f87b69e8b7c18b419a8d6bf0dca93b; length=354; release	C	>Dpse_PpD6	MSSGSIFFPGAKSRFSTLSAQLEESKRKSSIVHDNLLRSSVSDAEGWNLVDLINRLKNFRKSKQTRVSMLEDELYQLIHMAREMLLREPMLLSVEAPVRVVGDIHGQFVDLLRIFDHIGYPPLVNYLFLGDYVDRGQNSIETITLLLALRVKYPENVFLLRGNHEAPAVNRVYGFFDECKRRYTVKLWKSYVDCYCCLPVAAVISNRIFCCHGGLSPQLKDLNNIKSISRPCDVPDQGLLCDLLWSDPDRYGFGWSPSDRGVSYLYGRDVLEKFLHKYDFDLLCRAHQVVEDGYEFFAKRQLVTVFSAPNYCGQYDNAGASMGVDKDLMISFDVQRPSTGHKVIIKNVIASAIK
Dper	FBpp0181063	>gnl|dper|FBpp0181063 type=protein; loc=scaffold_4:complement(3792485..3793549); ID=FBpp0181063; name=Dper\GL16956-PA; parent=FBgn0154560, FBtr0182571; dbxref=FlyBase:FBpp0181063, FlyBase_Annotation_IDs:GL16956-PA; MD5=f07bc26ee0cef886aee643554e1dc23b;	C	>Dper_PpD6	MSSGSIFFPGAKTRFSTLSAQLEESKRKSSIVHNSLLRSSVSDAEGWNLVDLINRLKNFRKSKQTRVSMLEDELYQLIHTAREMLLGEPMLLSVEAPVRVVGDIHGQFVDLLRIFDHIGYPPLVNYLFLGDYVDRGQNSIETITLLLALRVKYPENVFLLRGNHEAPAVNRVYGFFDECKRRYTVKLWKSYVDCYCCLPVAAVISNRIFCCHGGLSPQLKDLNNIKSISRPCDVPDQGLLCDLLWSDPDRYGFGWSPSDRGVSYLYGRDVLEKFLHKYDFDLLCRAHQVVEDGYEFFAKRQLVTVFSAPNYCGQYDNAGASMGIDKDLMISFDVQRPSTGHKVIIKNVIASAIK
Dwil	FBpp0248246	>gnl|dwil|FBpp0248246 type=protein; loc=scf2_1100000004514:2987437..2988468; ID=FBpp0248246; name=Dwil\GK19103-PA; parent=FBgn0221101, FBtr0249754; dbxref=FlyBase:FBpp0248246, FlyBase_Annotation_IDs:GK19103-PA; MD5=9fd71f7dec27a0f7d91ab3ad55cae6ff; leng	C	>Dwil_PpD6	MPGRTFPPLPVRHHSPPPVDDRPSTLSHSTNTPRFNLNELIFKLKNFRRSKQQRLPLIEDDITQLCAVARELFMEQPMLLEIKAPVRVVGDLHGQFHDLLKILDHCGYPPQVSYLFLGDYVDRGKNSVETITLLLALKVRHPLNVHLLRGNHESQSVNRVYGFFDECKRRYTVKLWKTFVDCYNCMPVAAVISQRIFCCHGGLSPQLKDLSDIRSIQRPVDVPETGLLCDLLWSDPDRYGFGWSPSDRGVSYLYGRDVLEKFLQKYDFDLVCRAHQVVEDGYEFFAKRQLVTIFSAPNYCGLYDNAGASMGVDKDLIITFDVLKPSERKSHIRTSPTPPESPN
Dmoj	FBpp0167949	>gnl|dmoj|FBpp0167949 type=protein; loc=scaffold_6496:complement(16740240..16741268); ID=FBpp0167949; name=Dmoj\GI18732-PA; parent=FBgn0141471, FBtr0169457; dbxref=FlyBase:FBpp0167949, FlyBase_Annotation_IDs:GI18732-PA; MD5=69deb04cdb19e993971c8c78095b3	C	>Dmoj_PpD6	MGAPAPRVSDSRKKPYDNGRRGSSFSMEVRSCVIEIIRRLKGFRSSKSHQPLIELDIANLCHATRQLFLDEPMLLHVEAPLRVVGDIHGQFSDLLRMLEHCRYPPEATYLFLGDYVDRGKNSVETITLLLALKLIYPNKVFLLRGNHESQALNRVYGFYDECKRRYTVKLWKTFVDCYNCMPVAAIISDRIFCCHGGLSQSLTKLDDINALIRPADVPEEGLMCDLLWSDPDIYKFGYTASDRGVSFLFGRDVIDRFLRKFDFDLICRAHQVVEDGYEFFAKRQLVTIFSAPNYCGMFDNAGASMGVDKDLVITFDVLRPSKKRSSKERKSQTKERSALIIN
Dvir	http://www.medchem.dote.hu/node/1107	>gnl|dvir|FBpp0236171 type=protein; loc=scaffold_12875:10261399..10262358; ID=FBpp0236171; name=Dvir\GJ21754-PA; parent=FBgn0208872, FBtr0237679; dbxref=FlyBase:FBpp0236171, FlyBase_Annotation_IDs:GJ21754-PA; MD5=bafab05f3ace4008fea9c8767cfa792c; length	C	>Dvir_PpD6_R	MGPPKTAKPKNDNLSSPVSRRSDQSQRNSFIMEVKFTLIEMISRLRSFRTSKQQRVPLFEQDLINLCYVARETFLDESMLLYLDAPLRVVGDVHGQFADLLRIMEHCGFPPQVSYLFLGDYVDRGKNSVETITLLLALKVRYPKNIFLLRGNHESQSINRVYGFFDECKRRYTIKLWKTFVDCYNCMPVAAIISKRIFCCHGGLSQRLMDLSDIESLPRPTDVPDEGLMCDLLWSDPDRKGYGYSPSDRGVSFLFGRDVIEKFLRKYDFDLICRAHQVVEDGYEFFAKRQLVTIFSAPNYCGVYDNAGASMGVDKDLVITFDVLRPTEIRKGSIRGKAIKILSGAQKLNL
Dgri	FBpp0155037	>gnl|dgri|FBpp0155037 type=protein; loc=scaffold_15245:3408944..3410014; ID=FBpp0155037; name=Dgri\GH21131-PA; parent=FBgn0128593, FBtr0156545; dbxref=FlyBase:FBpp0155037, FlyBase_Annotation_IDs:GH21131-PA; MD5=51e10c678f1d729c9bf88a38644ac683; length=3	C	>Dgri_PpD6	MYAKLLPFKTRLKKHPPIYENEVNLQQVGGDAPVIVNVDEVNSHRSSNLSQTKLTLNDIIGKLQAFRKMKQQRVPLFEQDLFNLCHFARQIFLDEPMLLSLEAPFRIVGDIHGQFGDLLRIMEHCGYPPEVSYLFLGDYVDRGKNSVETISLLLALKIKYPAHIYLLRGNHESQTINRVYGFFDECKRRYTIKLWKRFVDCYNCMPVAAIVSDRIFCCHGGLSQKLNEMSDIASLPRPTDVPDSGLLCDLLWSDPDRIGFGYSPSDRGVSFLFGRDVIQKFLRKHDFDLICRAHQVVEDGYEFFAKRQLVTIFSAPNYCGLYDNAGASMGVDKDLVISFDILRPTDKRKVKMPEGK

## Sheet: PpD6+
Species	Links	Notes	Localizations	Protein_names	Protein_sequences
Dmel
Dsim
Dsec
Dyak
Dere
Dana
Dpse	FBpp0276048	>gnl|dpse|FBpp0276048 type=protein; loc=3:complement(15255562..15256437); ID=FBpp0276048; name=Dpse\GA24188-PA; parent=FBgn0245587, FBtr0277610; dbxref=FlyBase:FBpp0276048, FlyBase_Annotation_IDs:GA24188-PA; MD5=3b0ff10b05590b32a67073c2c055f61c; length=	C	>Dpse_PpD6+	MSLFLRKPNIEGIIRTLVCGRRQSKRPISQKDIMSVCHMVRSVFLQEAMCLRVNAPICIVGDLHGQFEDLLRILNTSGHPPQQSYLFLGDYVDRGHRSVETITLLFCYKICYPDKIFLLRGNHESEVLNQVYGFFDECKRRYTVKLWKTFVDCYNCMPVAAIVSKRVFCCHGGLSPHLSCIEQINQLKRPTEIPSEGLLCDLLWSDPHHTAYGWAPNKRGVSVSFGRDTIERFLVRNDFDLICRAHQVVEDGYEFFAKRQLVTVFSAPNYCGIFENSGATMKISENLTINH
Dper	FBpp0181622	>gnl|dper|FBpp0181622 type=protein; loc=scaffold_4:3795082..3796101; ID=FBpp0181622; name=Dper\GL17515-PA; parent=FBgn0155118, FBtr0183130; dbxref=FlyBase:FBpp0181622, FlyBase_Annotation_IDs:GL17515-PA; MD5=d2a76007c0910f5c567419f5adaf1d10; length=339;	C	>Dper_PpD6+	MSLFLRKPNIEGIIRTLVCGRRQSKRPISQKDIMSVCHMVRSVFLQEAMCLRVNAPICIVGDLHGQFEDLLRILNNSGHPPQQSYLFLGDYVDRGHRSVETITLLFCYKICYPDKIFLLRGNHESEVLNQVYGFFDECKRRYTVKLWKTFVDCYNCMPVAAIVSKRVFCCHGGLSPHLSCIEQINQLKRPTEIPSEGLLCDLLWSDPHHTAYGWTPNKRGVSVSFGRDTIERFLVRNDFDLICRAHQVVEDGYEFFAKRQLVTVFSAPNYCGIFENSGATMKISENLTITFDIYPAKNSTPHTSTSIRLGPRESGKVFRAAMRIKNAIKPPRFQRSSEY
Dwil	FBpp0244794	>gnl|dwil|FBpp0244794 type=protein; loc=scf2_1100000004514:complement(2984461..2985486); ID=FBpp0244794; name=Dwil\GK15651-PA; parent=FBgn0217656, FBtr0246302; dbxref=FlyBase:FBpp0244794, FlyBase_Annotation_IDs:GK15651-PA; MD5=ae4458e81efcff68dc8a8995b0	C	>Dwil_PpD6+	MTFLKHKPNIVDLIRTLEAGRRQDRTVNLRQEDLLAVCYLVRDEFMQQKMCLQVEAPCCVVGDLHGQYDDLLRIVRNTGHPPKQRYLFLGDYVDRGQNSIETITLLLCYKLKYPDHVYLLRGNHESQSLNQIYGFFDECKRRYTIKLWKSFVDCYNCMPAAATISNRIFCCHGGLSPYLTNVEQINRLSRPTDIPDEGLLCDLLWADPNRIDYGWSKNNRGVSVVFGCDVVERFLIRNDFDLVCRAHQVVEDGYEFFAKRQLVTIFSAPNYCGVFDNAGATMLIDSNLMISFGIYHGKLTNDTQTQSQGSQSQENSSKSGGKQVSSPQRRSSEYSGKNMRV
Dmoj
Dvir	FBpp0236170	>gnl|dvir|FBpp0236170 type=protein; loc=scaffold_12875:10259819..10260805; ID=FBpp0236170; name=Dvir\GJ21753-PA; parent=FBgn0208871, FBtr0237678; dbxref=FlyBase:FBpp0236170, FlyBase_Annotation_IDs:GJ21753-PA; MD5=283c4d67f8a981f3122baba8b7db2ede; length	C	>Dvir_PpD6+	MFYPNINEIIRILETGPRQQERTINLAKGDIQAVCRMARETFMNESMCLDISTPICIVGDLHGQFEDLLRIFKNKGSPPHQRYLFLGDYVDRGKNSVETLTLLLCYKIKYPETVYLLRGNHESPDLNMTYGFFDECKRRYSTKLWKSFVDCYCCMPVAAIISNRVFCCHGGLSPSLTSIDQINSIQRPTDIPETGVLCDLLWSDPDRSYGWNKSTRGVSWVFGSDVVDKFLVRNDFDLICRAHQVVEDGYEFFAKRQLVTIFSAPNYCGVFDNAGATMYIDCNLIITFDIYQGRALRRTSIPDAVISGVKRLARSLNSSLSRESSLNR
Dgri

[truncated: 14 more sheets: PpN58A, PpY-55A, PpY+, Pp2B-14D, CanA-14F, CanA1, mts, Pp2A, CG11597, Pp4-19C, Pp4+, PpV, Pp6, Pp6+, PpD3, Pp5, rdgC, Pp7]
