# Supplementary material for: Molecular Evolution of Phosphoprotein Phosphatases in Drosophila
Source: PLoS One. 2011 Jul 15;6(7):e22218. doi: 10.1371/journal.pone.0022218 (PMC3137614; doi:10.1371/journal.pone.0022218)
Supplement: Table S4 — The evolution of PPP genes in Drosophila was analyzed by comparing the dn/ds values of the classical and novel PPP enzymes. (XLS) [file pone.0022218.s009.xls]

## Sheet: Sheet1
Table S4. Evolution of PPP genes in Drosophila
PPP catalytic domain	Sequences	Codons	The overall transition/transversion ratio (R)	The number of synonymous substitutions per synonymous site (ds)	The number of nonsynonymous substitutions per nonsynonymous site (dn)	The nonsynonymous and synonymous substitution rate (dn/ds)
Classical PPP
Pp1α-96A, Pp1-96A	11	265	2.706	0.643	0.003	0.00466563
Pp1-87B	12	265	2.416	0.645	0.013	0.020155
Pp1-13C	11	265	2.687	0.642	0.024	0.0373832
flw, Pp1-9C	9	265	2.612	0.54	0.003	0.00555556
CanA1	12	277	1.531	0.634	0.02	0.0315457
Pp2B-14D (14E)	11	277	1.711	0.413	0.011	0.0266344
CanA-14F	9	277	2.111	0.42	0.005	0.0119048
mts, Pp2A	12	265	1.724	0.58	0.006	0.0103448
Pp4-19C (19D)	11	265	2.331	0.779	0.006	0.00770218
PpV, Pp6	10	265	1.68	0.721	0.022	0.0305132
PpD3, Pp5	12	279	1.759	1.071	0.031	0.0289449
rdgC, Pp7	11	276	1.428	1.289	0.058	0.0449961
Average ± SD						0.0216955	0.0135316
Novel PPP
Pp1-Y1	10	265	1.236	1.497	0.143	0.0955244
Pp1-Y2	10	265	1.527	1.659	0.057	0.034358
PpD5	10	265	1.058	0.872	0.141	0.161697
PpD5+*	5	265	2.998	0.633	0.218	0.344392
PpD6	11	265	1.27	1.063	0.133	0.125118
PpD6+*	4	262	1.408	1.106	0.197	0.178119
PpN58A	11	265	1.194	0.935	0.168	0.179679
PpY-55A	10	265	1.057	1.071	0.213	0.19888
PpY+	2	265	1.036	0.043	0.023	0.534884
Pp4+	2	229	1.122	0.028	0.012	0.428571
Pp6+	3	228	2.278	0.798	0.061	0.0764411
CG11597	6	237	1.373	0.503	0.086	0.170974
Average ± SD						0.21072	0.149633
*Dpse_PpD5+, Dper_PpD5+, and Dvir_PpD6+ have one aminoacid codon deleted.
The following partial sequences were excluded from the analysis: Dsec_Pp4-19C, Dper_Pp1-96A, Dper_Pp1-13C, Dsim_flw, Dsec_flw, Dper_flw, Dsec_Pp1-Y1,
Dmoj_Pp1-Y1, Dsim_Pp1-Y2, Dsec_Pp1-Y2, Dwil_PpD5, Dgri_PpD5, Dana_PpD6, Dper_PpN58A, Dvir_PpY-55A, Dgri_PpY-55A, Dvir_Pp2B-14D, Dmoj_CanA-14F,
Dsim_PpV, Dsec_PpV, Dsim_rdgC. The species abbreviations are the same as in Table S2.
